# Supplementary material for: Cross-species efficacy of enzyme replacement therapy for CLN1 disease in mice and sheep
Source: J Clin Invest. 2022 Oct 17;132(20):e163107. doi: 10.1172/JCI163107 (PMC9566914; doi:10.1172/JCI163107)
Supplement: Supplemental data set 1 [file jci-132-163107-s161.xlsx]

## Sheet: Regional_MedThickness_GMSegPV
Median Thickness of the Atlas Regions Corresponding to Segmented GM Tissue Class			FWT	FWT	FWT	FTxHOM	FTxHOM	MNoTxHOM	MNoTxHOM	MNoTxHOM		Cortical Regions
Sheep ID			9	20	29	44	71	60	62	67
Region	Label	Note
0	'Clear Label'	Blank space
1	'Anterior Sygmoideus Gyrus'		1.22478	1.01502	1.08599	0.658598	1.12486	0.881697	1.21974	0.841846		X
2	'Cerebellum'		1.62529	1.38641	1.31928	1.86699	1.40217	1.70974	1.59708	1.55834
3	'Cingulate Gyrus'		2.14776	2.04233	1.8818	1.45912	1.94417	1.77594	1.84291	1.53725		X
4	'Claustrocortex (Insular Cortex)'		3.32603	3.20401	3.10625	2.75191	3.21637	3.05617	3.25461	3.17271		X
5	'Ectolateralis Gyrus'		1.71976	1.54681	1.62344	0.607258	0.823386	0.960895	1.61354	0.468894		X
6	'Entolateralis Gyrus'		1.31963	1.18817	1.08092	0.479781	0.561196	0.561609	1.09768	0.309872		X
7	'Gyrus Rectus'		2.19447	1.85406	1.83001	1.49258	2.13404	1.97401	2.19794	1.94644		X
8	'Lateral Gyrus'		1.69155	1.67317	1.61301	0.641987	0.624768	0.70295	1.37724	0.454958		X
9	'Medulla Oblongata'		0.40135	2.0697	1.45045	0.533622	0.447258	0.435446	2.35841	0.475668
10	'Midbrain'		0.369917	0.729331	0.666036	0.298876	0.335276	0.290853	1.02393	0.32944
11	'Occipital Lobe'		1.79678	1.89191	2.11924	1.09509	1.20354	1.02004	1.6042	0.824789		X
12	'Olfactory Bulb'		0.870793	0.590428	0.734895	0.545561	0.586567	0.644556	0.863523	1.14418
13	'Olfactory Tract'		3.04162	2.94232	3.29453	2.27445	2.83185	2.35498	3.35921	2.8787
14	'Orbital Gyrus'		1.69991	1.22667	1.14328	1.39501	1.47194	0.764952	1.38145	0.979984		X
15	'Orbitofrontal Gyrus'		1.71916	1.56871	1.3596	1.43402	1.72812	1.47902	1.82029	1.73462		X
16	'Parahippocampal Cortex'		3.24876	2.72083	2.92632	2.7608	2.54884	3.13521	3.17309	3.02123		X
17	'Pituitary Gland'		0.212555	0.178228	0.323308	0.177467	0.182166	0.251488	0.299035	0.304025
18	'Pons'		0.708501	2.26582	1.07394	0.498925	0.549369	0.588441	2.83037	0.403441
19	'Postcruciate Gyrus'	Somatosensory Cortex	2.18977	1.59595	1.56989	1.05541	1.53549	1.1417	2.044	1.42405		X
20	'Posterior Sygmoideus Gyrus'		1.33657	1.27606	1.45118	0.651095	0.768454	0.887467	1.5173	0.904575		X
21	'Posterior Sylvian Gyrus'		1.30894	1.56448	1.55051	0.812958	1.0464	1.14257	1.46833	0.95353		X
22	'Precruciate Gyrus'	Primary Motor Cortex	2.04278	1.48693	1.63073	1.21342	1.82497	1.45884	1.81198	1.14706		X
23	'Suprasylvian Gyrus'		1.02889	1.14901	1.11955	0.432373	0.650801	0.797636	1.23688	0.438393		X
24	'Sylvian Gyrus'		1.30506	1.33529	1.26764	0.96236	1.00911	1.02016	1.38292	1.14294		X
25	'Temporal Lobe'		2.05427	1.96517	1.97864	1.82588	1.63088	1.68991	2.17046	1.74738		X
30	'Cerebral Subcortical All'		2.2779	2.2359	2.23969	1.29802	1.6265	1.7608	2.45341	1.87814

## Sheet: Regional_MeanThickness_GMSegPV
Median Thickness of the Atlas Regions Corresponding to Segmented GM Tissue Class			FWT	FWT	FWT	FTxHOM	FTxHOM	MNoTxHOM	MNoTxHOM	MNoTxHOM		Cortical Regions
Sheep ID			9	20	29	44	71	60	62	67
Region	Label	Note
0	'Clear Label'	Blank space
1	'Anterior Sygmoideus Gyrus'		1.28314	1.08054	1.16421	0.758735	1.14263	0.950863	1.25926	0.916257		X
2	'Cerebellum'		1.66841	1.5439	1.35868	1.84177	1.4402	1.7297	1.68626	1.56991
3	'Cingulate Gyrus'		2.05101	2.04283	1.76295	1.34414	1.69815	1.52927	1.76064	1.45751		X
4	'Claustrocortex (Insular Cortex)'		3.33411	3.30722	3.10506	2.66598	3.05487	2.89546	3.4319	3.04405		X
5	'Ectolateralis Gyrus'		1.73542	1.55669	1.66582	0.625205	0.801169	0.978373	1.61636	0.508414		X
6	'Entolateralis Gyrus'		1.34512	1.204	1.08068	0.516985	0.604811	0.593013	1.06962	0.34146		X
7	'Gyrus Rectus'		2.15978	1.79384	1.74273	1.48329	2.12754	1.88601	2.08681	1.75354		X
8	'Lateral Gyrus'		1.69927	1.67266	1.63367	0.725921	0.680033	0.744983	1.39669	0.50078		X
9	'Medulla Oblongata'		0.3978	2.12075	1.61545	0.535423	0.511574	0.48251	2.36018	0.557339
10	'Midbrain'		0.528936	0.818378	0.749689	0.378638	0.438832	0.374635	1.17631	0.391396
11	'Occipital Lobe'		1.79617	1.87592	2.08872	1.08121	1.17886	1.00955	1.55863	0.848684		X
12	'Olfactory Bulb'		1.00971	0.664034	0.783552	0.671907	0.681798	0.774288	0.922384	1.13318
13	'Olfactory Tract'		3.26929	3.06485	3.19216	2.31757	2.75384	2.53295	3.36629	2.83713
14	'Orbital Gyrus'		1.70414	1.29712	1.1503	1.36956	1.47932	0.851653	1.37678	1.00269		X
15	'Orbitofrontal Gyrus'		1.8549	1.59833	1.39813	1.47256	1.70791	1.52717	1.83981	1.68123		X
16	'Parahippocampal Cortex'		3.23352	2.8193	2.9277	2.46025	2.41276	3.01836	3.16588	2.73224		X
17	'Pituitary Gland'		0.227793	0.191889	0.306988	0.213622	0.183525	0.248394	0.300475	0.297534
18	'Pons'		0.687134	2.19223	1.08183	0.558013	0.588459	0.634648	2.73186	0.391456
19	'Postcruciate Gyrus'	Somatosensory Cortex	2.19985	1.75355	1.55404	1.06881	1.54368	1.16184	2.06575	1.50235		X
20	'Posterior Sygmoideus Gyrus'		1.38461	1.2773	1.42403	0.707688	0.857515	0.925905	1.52678	0.895954		X
21	'Posterior Sylvian Gyrus'		1.36541	1.55921	1.59553	0.802248	1.06489	1.07563	1.4847	0.949164		X
22	'Precruciate Gyrus'	Primary Motor Cortex	2.02724	1.53247	1.57494	1.25225	1.75226	1.37651	1.79284	1.20206		X
23	'Suprasylvian Gyrus'		1.07476	1.16077	1.17546	0.448566	0.662005	0.832192	1.28119	0.495566		X
24	'Sylvian Gyrus'		1.41754	1.41937	1.30533	1.02277	1.06575	1.09103	1.45294	1.24396		X
25	'Temporal Lobe'		2.51688	2.13769	2.17749	2.03387	1.90847	2.01284	2.58452	2.10339		X
30	'Cerebral Subcortical All'		2.34066	2.28479	2.29265	1.52248	1.83523	1.97913	2.48151	1.91437

## Sheet: Regional Thickness Histogram
				Matlab Multcompare		Histogram Review
Region	Label	Note	Cortical Region	Comment	Statistical class	Descriptive Class	Coded Class
				(1=WT 2=CLN1-/- Rx 3=CLN1-/-)	There are limitations here dependent on the method (KS, AD, ANOVA) - moved to ANOVA multicompare with descriptive classification from histograms
0	'Clear Label'	Blank space
1	'Anterior Sygmoideus Gyrus'		X	1=2>3	0	Large treatment effect	2	3
2	'Cerebellum'
3	'Cingulate Gyrus'		X	1>2>3	1	Moderate treatment effect	1	2
4	'Claustrocortex (Insular Cortex)'		X	1>2=3 (No SIGNIFICANT DIFFERENCE between 2,3)	2	No Tx Effect	-1	0
5	'Ectolateralis Gyrus'		X	1>>2>3	1	Moderate treatment effect	1	2
6	'Entolateralis Gyrus'		X	1>2>3	1	Moderate treatment effect	1	2
7	'Gyrus Rectus'		X	1=3<2	3	Moderate treatment effect	0	1
8	'Lateral Gyrus'		X	1>>2>3	1	Moderate treatment effect	1	2
9	'Medulla Oblongata'
10	'Midbrain'
11	'Occipital Lobe'		X	1>>2>3	1	Moderate treatment effect	1	2
12	'Olfactory Bulb'
13	'Olfactory Tract'
14	'Orbital Gyrus'		X	2>1>3	3	Moderate treatment effect	0	1
15	'Orbitofrontal Gyrus'		X	1<2=3	3 or 4	No Apparent treatment effect	-1	0
16	'Parahippocampal Cortex'		X	2<<3<1	5	No Apparent treatment effect	-1	0
17	'Pituitary Gland'
18	'Pons'
19	'Postcruciate Gyrus'	Somatosensory Cortex	X	1=2>3	0	Large treatment effect	2	3
20	'Posterior Sygmoideus Gyrus'		X	1>>3>2 (3 almost = 2)	x	No Apparent treatment effect	-1	0
21	'Posterior Sylvian Gyrus'		X	1>>2>3	x	Moderate treatment effect	1	2
22	'Precruciate Gyrus'	Primary Motor Cortex	X	2>1>>3	x	Large treatment effect	2	3
23	'Suprasylvian Gyrus'		X	1>>2>3	x	Moderate treatment effect	1	2
24	'Sylvian Gyrus'		X	1>3>>2	x	No Apparent treatment effect	-1	0
25	'Temporal Lobe'		X	1>3>>2	x	No Apparent treatment effect	-1	0
30	'Cerebral Subcortical All'
	CORTICAL REGIONS ONLY
	Sheep ID
Region	Label	Note		Matlab Multcompare		Histogram Review		Matlab Multcompare
			Cortical	Comment		Descriptive Class	Coded Class	2>=1?
0	'Clear Label'	Blank space
1	'Anterior Sygmoideus Gyrus'		X	1=2>3	0	Tx effect Expected Large	2	3
3	'Cingulate Gyrus'		X	1>2>3	1	Tx Effect Expected	1	2
4	'Claustrocortex (Insular Cortex)'		X	1>2=3	2	No Tx Effect	-1	0
5	'Ectolateralis Gyrus'		X	1>>2>3	1	Tx Effect Expected	1	2
6	'Entolateralis Gyrus'		X	1>2>3	1	Tx Effect Expected	1	2
7	'Gyrus Rectus'		X	1=3<2	3	Tx Effect Unexpected	0	1
8	'Lateral Gyrus'		X	1>>2>3	1	Tx Effect Expected	1	2
11	'Occipital Lobe'		X	1>>2>3	1	Tx Effect Expected	1	2
14	'Orbital Gyrus'		X	2>1>3	3	Tx Effect Unexpected	0	1
15	'Orbitofrontal Gyrus'		X	1<2=3	3 or 4	No Tx Effect	-1	0
16	'Parahippocampal Cortex'		X	2<<3<1	5	No Tx Effect	-1	0
19	'Postcruciate Gyrus'	Somatosensory	X	1=2>3	0	Tx Effect Expected Large	2	3
20	'Posterior Sygmoideus Gyrus'		X	1>>3>2		No Tx Effect	-1	0
21	'Posterior Sylvian Gyrus'		X	1>>2>3		Tx Effect Expected	1	2
22	'Precruciate Gyrus'	Primary Motor	X	2>1>>3		Tx Effect Expected Large	2	3
23	'Suprasylvian Gyrus'		X	1>>2>3		Tx Effect Expected	1	2
24	'Sylvian Gyrus'		X	1>3>>2		No Tx Effect	-1	0
25	'Temporal Lobe'		X	1>3>>2		No Tx Effect	-1	0

## Sheet: Cortical Thickness Histogram
			Matlab Multcompare		Histogram Review
Region	Label	Note	Comment	Statistical class	Descriptive Class	Coded Class
			(1=WT 2=CLN1-/- Rx 3=CLN1-/-)	There are limitations here dependent on the method (KS, AD, ANOVA) - moved to ANOVA multicompare with descriptive classification from histograms
0	'Clear Label'	Blank space
1	'Anterior Sygmoideus Gyrus'		1=2>3	0	Large treatment effect	2	3
3	'Cingulate Gyrus'		1>2>3	1	Moderate treatment effect	1	2
4	'Claustrocortex (Insular Cortex)'		1>2=3 (No SIGNIFICANT DIFFERENCE between 2,3)	2	No Tx Effect	-1	0
5	'Ectolateralis Gyrus'		1>>2>3	1	Moderate treatment effect	1	2
6	'Entolateralis Gyrus'		1>2>3	1	Moderate treatment effect	1	2
7	'Gyrus Rectus'		1=3<2	3	Moderate treatment effect	0	1
8	'Lateral Gyrus'		1>>2>3	1	Moderate treatment effect	1	2
11	'Occipital Lobe'		1>>2>3	1	Moderate treatment effect	1	2
14	'Orbital Gyrus'		2>1>3	3	Moderate treatment effect	0	1
15	'Orbitofrontal Gyrus'		1<2=3	3 or 4	No Apparent treatment effect	-1	0
16	'Parahippocampal Cortex'		2<<3<1	5	No Apparent treatment effect	-1	0
19	'Postcruciate Gyrus'	Somatosensory Cortex	1=2>3	0	Large treatment effect	2	3
20	'Posterior Sygmoideus Gyrus'		1>>3>2 (3 almost = 2)	x	No Apparent treatment effect	-1	0
21	'Posterior Sylvian Gyrus'		1>>2>3	x	Moderate treatment effect	1	2
22	'Precruciate Gyrus'	Primary Motor Cortex	2>1>>3	x	Large treatment effect	2	3
23	'Suprasylvian Gyrus'		1>>2>3	x	Moderate treatment effect	1	2
24	'Sylvian Gyrus'		1>3>>2	x	No Apparent treatment effect	-1	0
25	'Temporal Lobe'		1>3>>2	x	No Apparent treatment effect	-1	0

## Sheet: Global Measures
		Classifier	FWT	FWT	FWT	FTxHOM	FTxHOM	MNoTxHOM	MNoTxHOM	MNoTxHOM
	CODING	Sheep No	9	20	29	44	71	60	62	67
		Metric									Units
		Intracranial Volumes	102941	105565	99264.5	87266.8	99374.1	102000	101867	94880.3	mm^3
		Brain Volumes	87072.3	88299.6	83822.7	68437.9	78246.9	79599.1	82266.7	73813.7	mm^3
		Cortical GM Volumes	23637.5	24769	22913.7	15164.8	19558	18682	22786.5	16065.2	mm^3
		Global GM Volumes	43358.4	46260	43703.1	30916.1	37255.5	36717.7	45290.8	33898.4	mm^3
		CSF Volumes	15868.4	17265	15441.8	18828.9	21127.2	22400.5	19600.3	21066.5	mm^3
		Brain to ICV Ratio	0.845849	0.836451	0.844438	0.784237	0.787397	0.780386	0.807589	0.777967
		CSF to Brain Volume Ratio	0.182244	0.195528	0.18422	0.275124	0.270007	0.281417	0.238253	0.285401
		GM to Brain Volume Ratio	0.497958	0.523898	0.521376	0.45174	0.476127	0.461283	0.550536	0.459242
		GM to WM Volume Ratio	0.991867	1.10039	1.08932	0.823951	0.908861	0.856264	1.22487	0.849256
		Mean Global Cortical Thickness	2.00016	1.85435	1.78747	1.44138	1.59763	1.54817	1.91685	1.54141	mm
		Median Global Cortical Thickness	1.79255	1.67836	1.60435	1.22392	1.3596	1.23101	1.67887	1.2079	mm
