# Supplementary material for: Cross-species efficacy of enzyme replacement therapy for CLN1 disease in mice and sheep
Source: J Clin Invest. 2022 Oct 17;132(20):e163107. doi: 10.1172/JCI163107 (PMC9566914; doi:10.1172/JCI163107)
Supplement: Supplemental data set 2 [file jci-132-163107-s162.xlsx]

## Sheet: FIGURE 1
FIGURE No.	DESCRIPTION
FIGURE 1B	Nonlin fit of CIMPR binding assay-start at 100 nM PPT1-30 minutes activity
	Best-fit values
	Bmax	38.32
	Kd	2.783
	Std. Error
	Bmax	0.8348
	Kd	0.2586
FIGURE 1D	PPT1 ENZYME ACTIVITY - ICV
	BRAIN
	Bonferroni's multiple comparisons test	Mean Diff.	95.00% CI of diff.	Below threshold?	Summary	Adjusted P Value
	WT vs. PPT1-ICV	35.85	12.49 to 59.21	Yes	**	0.00165
	WT vs. VEH-ICV	94.56	71.20 to 117.9	Yes	****	<0.000001
	PPT1-ICV vs. VEH-ICV	58.71	35.35 to 82.06	Yes	****	2e-06
	SPINAL CORD
	Bonferroni's multiple comparisons test	Mean Diff.	95.00% CI of diff.	Below threshold?	Summary	Adjusted P Value
	WT vs. PPT1-ICV	17.7643	10.5006 to 25.0280	Yes	****	3e-06
	WT vs. VEH-ICV	27.7834	20.5197 to 35.0471	Yes	****	<0.000001
	PPT1-ICV vs. VEH-ICV	10.0191	2.75537 to 17.2827	Yes	**	0.004646
FIGURE 1E	BGluc ENZYME ACTIVITY - ICV
	BRAIN
	Bonferroni's multiple comparisons test	Mean Diff.	95.00% CI of diff.	Below threshold?	Summary	Adjusted P Value
	WT vs. PPT1-ICV	-43.15	-56.92 to -29.38	Yes	****	<0.000001
	WT vs. VEH-ICV	-71.29	-85.06 to -57.52	Yes	****	<0.000001
	PPT1-ICV vs. VEH-ICV	-28.14	-41.91 to -14.37	Yes	****	5.1e-05
	SPINAL CORD
	Bonferroni's multiple comparisons test	Mean Diff.	95.00% CI of diff.	Below threshold?	Summary	Adjusted P Value
	WT vs. PPT1-ICV	-1.59822	-6.07342 to 2.87698	No	ns	>0.999999
	WT vs. VEH-ICV	-7.18398	-11.5398 to -2.82814	Yes	***	0.000788
	PPT1-ICV vs. VEH-ICV	-5.58576	-10.0610 to -1.11056	Yes	*	0.010971

## Sheet: FIGURE 2
FIGURE No.	DESCRIPTION							FIGURE No.	DESCRIPTION
	CATWALK XT - ICV								ROTAROD - ICV
FIGURE 2A	AVERAGE SPEED							FIGURE 2B	STATIONARY ROTAROD
	Bonferroni's multiple comparisons test	Predicted (LS) mean diff.	95.00% CI of diff.	Below threshold?	Summary	Adjusted P Value			Bonferroni's multiple comparisons test	Predicted (LS) mean diff.	95.00% CI of diff.	Below threshold?	Summary	Adjusted P Value
	1								5
	WT vs. ICV Vehicle	5.554	-5.880 to 16.99	No	ns	0.7258			WT vs. Ppt1-/-Veh ICV	0	-3.036 to 3.036	No	ns	>0.9999
	WT vs. ICV Rx	-0.5343	-11.97 to 10.90	No	ns	>0.9999			WT vs. Ppt1-/- ICV	0	-3.036 to 3.036	No	ns	>0.9999
	ICV Vehicle vs. ICV Rx	-6.088	-18.03 to 5.854	No	ns	0.6584			Ppt1-/-Veh ICV vs. Ppt1-/- ICV	0	-3.171 to 3.171	No	ns	>0.9999
	2								6
	WT vs. ICV Vehicle	-9.869	-21.30 to 1.565	No	ns	0.1152			WT vs. Ppt1-/-Veh ICV	4.095	1.059 to 7.131	Yes	**	0.0046
	WT vs. ICV Rx	-0.2453	-11.68 to 11.19	No	ns	>0.9999			WT vs. Ppt1-/- ICV	0	-3.036 to 3.036	No	ns	>0.9999
	ICV Vehicle vs. ICV Rx	9.624	-2.318 to 21.57	No	ns	0.1591			Ppt1-/-Veh ICV vs. Ppt1-/- ICV	-4.095	-7.266 to -0.9244	Yes	**	0.007
	3								CONSTANT SPEED ROTAROD
	WT vs. ICV Vehicle	-13.46	-24.90 to -2.029	Yes	*	0.0149			Bonferroni's multiple comparisons test	Predicted (LS) mean diff.	95.00% CI of diff.	Below threshold?	Summary	Adjusted P Value
	WT vs. ICV Rx	-11.67	-23.10 to -0.2359	Yes	*	0.0438
	ICV Vehicle vs. ICV Rx	1.793	-10.15 to 13.73	No	ns	>0.9999			5
									WT vs. Ppt1-/-Veh ICV	1.075	-2.380 to 4.530	No	ns	>0.9999
	4								WT vs. Ppt1-/- ICV	1.055	-2.400 to 4.510	No	ns	>0.9999
	WT vs. ICV Vehicle	17.6	6.162 to 29.03	Yes	***	0.0008			Ppt1-/-Veh ICV vs. Ppt1-/- ICV	-0.02	-3.629 to 3.589	No	ns	>0.9999
	WT vs. ICV Rx	-2.63	-14.06 to 8.804	No	ns	>0.9999
	ICV Vehicle vs. ICV Rx	-20.22	-32.17 to -8.283	Yes	***	0.0002			6
									WT vs. Ppt1-/-Veh ICV	0.8833	-2.572 to 4.339	No	ns	>0.9999
	5								WT vs. Ppt1-/- ICV	2.136	-1.319 to 5.591	No	ns	0.3989
	WT vs. ICV Vehicle	13.01	1.575 to 24.44	Yes	*	0.0197			Ppt1-/-Veh ICV vs. Ppt1-/- ICV	1.253	-2.356 to 4.861	No	ns	>0.9999
	WT vs. ICV Rx	6.908	-4.526 to 18.34	No	ns	0.4379
	ICV Vehicle vs. ICV Rx	-6.101	-18.04 to 5.841	No	ns	0.6554
	6
	WT vs. ICV Vehicle	11.37	-0.06167 to 22.81	No	ns	0.0518
	WT vs. ICV Rx	4.019	-7.414 to 15.45	No	ns	>0.9999
	ICV Vehicle vs. ICV Rx	-7.353	-19.29 to 4.589	No	ns	0.4154
	CADENCE
	Bonferroni's multiple comparisons test	Predicted (LS) mean diff.	95.00% CI of diff.	Below threshold?	Summary	Adjusted P Value
	1
	WT vs. ICV Vehicle	1.615	-2.282 to 5.513	No	ns	0.9531
	WT vs. ICV Rx	-0.6287	-4.526 to 3.268	No	ns	>0.9999
	ICV Vehicle vs. ICV Rx	-2.244	-6.315 to 1.826	No	ns	0.5531
	2
	WT vs. ICV Vehicle	-3.563	-7.461 to 0.3337	No	ns	0.0851
	WT vs. ICV Rx	-1.224	-5.121 to 2.674	No	ns	>0.9999
	ICV Vehicle vs. ICV Rx	2.34	-1.730 to 6.410	No	ns	0.4992
	3
	WT vs. ICV Vehicle	-4.401	-8.299 to -0.5043	Yes	*	0.0209
	WT vs. ICV Rx	-4.249	-8.146 to -0.3521	Yes	*	0.0275
	ICV Vehicle vs. ICV Rx	0.1522	-3.918 to 4.223	No	ns	>0.9999
	4
	WT vs. ICV Vehicle	5.907	2.010 to 9.804	Yes	***	0.001
	WT vs. ICV Rx	-1.278	-5.175 to 2.619	No	ns	>0.9999
	ICV Vehicle vs. ICV Rx	-7.185	-11.26 to -3.114	Yes	****	<0.0001
	5
	WT vs. ICV Vehicle	1.027	-2.870 to 4.924	No	ns	>0.9999
	WT vs. ICV Rx	-0.6539	-4.551 to 3.243	No	ns	>0.9999
	ICV Vehicle vs. ICV Rx	-1.681	-5.751 to 2.390	No	ns	0.9586
	6
	WT vs. ICV Vehicle	2.928	-0.9688 to 6.826	No	ns	0.2131
	WT vs. ICV Rx	0.8096	-3.088 to 4.707	No	ns	>0.9999
	ICV Vehicle vs. ICV Rx	-2.119	-6.189 to 1.952	No	ns	0.6299
	MAXIMUM VARIATION
	Bonferroni's multiple comparisons test	Predicted (LS) mean diff.	95.00% CI of diff.	Below threshold?	Summary	Adjusted P Value
	1
	WT vs. ICV Vehicle	-6.25	-22.06 to 9.563	No	ns	>0.9999
	WT vs. ICV Rx	-5.05	-20.86 to 10.76	No	ns	>0.9999
	ICV Vehicle vs. ICV Rx	1.2	-15.32 to 17.72	No	ns	>0.9999
	2
	WT vs. ICV Vehicle	2.233	-13.58 to 18.05	No	ns	>0.9999
	WT vs. ICV Rx	0.6333	-15.18 to 16.45	No	ns	>0.9999
	ICV Vehicle vs. ICV Rx	-1.6	-18.12 to 14.92	No	ns	>0.9999
	3
	WT vs. ICV Vehicle	-1.083	-16.90 to 14.73	No	ns	>0.9999
	WT vs. ICV Rx	0.2167	-15.60 to 16.03	No	ns	>0.9999
	ICV Vehicle vs. ICV Rx	1.3	-15.22 to 17.82	No	ns	>0.9999
	4
	WT vs. ICV Vehicle	-2.2	-18.01 to 13.61	No	ns	>0.9999
	WT vs. ICV Rx	-5.9	-21.71 to 9.913	No	ns	>0.9999
	ICV Vehicle vs. ICV Rx	-3.7	-20.22 to 12.82	No	ns	>0.9999
	5
	WT vs. ICV Vehicle	-19.17	-34.98 to -3.353	Yes	*	0.0115
	WT vs. ICV Rx	-9.467	-25.28 to 6.347	No	ns	0.449
	ICV Vehicle vs. ICV Rx	9.7	-6.816 to 26.22	No	*	0.04725
	6
	WT vs. ICV Vehicle	-8.183	-24.00 to 7.630	No	ns	0.6379
	WT vs. ICV Rx	-8.383	-24.20 to 7.430	No	ns	0.6051
	ICV Vehicle vs. ICV Rx	-0.2	-16.72 to 16.32	No	ns	>0.9999
	AVERAGE STRIDE LENGTH
	Bonferroni's multiple comparisons test	Predicted (LS) mean diff.	95.00% CI of diff.	Below threshold?	Summary	Adjusted P Value
	1
	WT vs. ICV Vehicle	0.7382	-0.2748 to 1.751	No	ns	0.2397
	WT vs. ICV Rx	0.186	-0.8270 to 1.199	No	ns	>0.9999
	ICV Vehicle vs. ICV Rx	-0.5522	-1.610 to 0.5059	No	ns	0.6264
	2
	WT vs. ICV Vehicle	-0.9719	-1.985 to 0.04110	No	ns	0.0646
	WT vs. ICV Rx	0.3733	-0.6397 to 1.386	No	ns	>0.9999
	ICV Vehicle vs. ICV Rx	1.345	0.2871 to 2.403	Yes	**	0.0074
	3
	WT vs. ICV Vehicle	-0.7922	-1.805 to 0.2208	No	ns	0.1811
	WT vs. ICV Rx	-0.5288	-1.542 to 0.4842	No	ns	0.6259
	ICV Vehicle vs. ICV Rx	0.2634	-0.7947 to 1.321	No	ns	>0.9999
	4
	WT vs. ICV Vehicle	1.499	0.4859 to 2.512	Yes	**	0.0014
	WT vs. ICV Rx	-0.2307	-1.244 to 0.7823	No	ns	>0.9999
	ICV Vehicle vs. ICV Rx	-1.73	-2.788 to -0.6716	Yes	***	0.0003
	5
	WT vs. ICV Vehicle	1.101	0.08760 to 2.114	Yes	*	0.0282
	WT vs. ICV Rx	0.06708	-0.9459 to 1.080	No	ns	>0.9999
	ICV Vehicle vs. ICV Rx	-1.034	-2.092 to 0.02453	No	*	0.049
	6
	WT vs. ICV Vehicle	1.562	0.5490 to 2.575	Yes	***	0.0008
	WT vs. ICV Rx	0.4935	-0.5195 to 1.506	No	ns	0.7216
	ICV Vehicle vs. ICV Rx	-1.068	-2.127 to -0.01047	Yes	*	0.0469
	AVERAGE STAND
	Bonferroni's multiple comparisons test	Predicted (LS) mean diff.	95.00% CI of diff.	Below threshold?	Summary	Adjusted P Value
	1
	WT vs. ICV Vehicle	-0.0262	-0.06551 to 0.01311	No	ns	0.327
	WT vs. ICV Rx	0.007141	-0.03217 to 0.04645	No	ns	>0.9999
	ICV Vehicle vs. ICV Rx	0.03334	-0.007720 to 0.07440	No	ns	0.1538
	2
	WT vs. ICV Vehicle	0.03989	0.0005756 to 0.07920	Yes	*	0.0455
	WT vs. ICV Rx	0.008492	-0.03082 to 0.04780	No	ns	>0.9999
	ICV Vehicle vs. ICV Rx	-0.0314	-0.07246 to 0.009664	No	ns	0.1987
	3
	WT vs. ICV Vehicle	0.02596	-0.01335 to 0.06527	No	ns	0.3367
	WT vs. ICV Rx	0.03057	-0.008740 to 0.06989	No	ns	0.1854
	ICV Vehicle vs. ICV Rx	0.004611	-0.03645 to 0.04567	No	ns	>0.9999
	4
	WT vs. ICV Vehicle	-0.04691	-0.08622 to -0.007593	Yes	*	0.0133
	WT vs. ICV Rx	0.01491	-0.02441 to 0.05422	No	ns	>0.9999
	ICV Vehicle vs. ICV Rx	0.06181	0.02075 to 0.1029	Yes	**	0.0011
	5
	WT vs. ICV Vehicle	-0.02901	-0.06832 to 0.01031	No	ns	0.2287
	WT vs. ICV Rx	0.01356	-0.02575 to 0.05288	No	ns	>0.9999
	ICV Vehicle vs. ICV Rx	0.04257	0.001509 to 0.08363	Yes	*	0.0394
	6
	WT vs. ICV Vehicle	-0.05111	-0.09042 to -0.01179	Yes	**	0.0059
	WT vs. ICV Rx	-0.01174	-0.05105 to 0.02757	No	ns	>0.9999
	ICV Vehicle vs. ICV Rx	0.03937	-0.001694 to 0.08043	No	*	0.0449
	AVERAGE SWING
	Bonferroni's multiple comparisons test	Predicted (LS) mean diff.	95.00% CI of diff.	Below threshold?	Summary	Adjusted P Value
	1
	WT vs. ICV Vehicle	-0.01135	-0.03026 to 0.007569	No	ns	0.4466
	WT vs. ICV Rx	-0.001503	-0.02042 to 0.01741	No	ns	>0.9999
	ICV Vehicle vs. ICV Rx	0.009843	-0.009913 to 0.02960	No	ns	0.6903
	2
	WT vs. ICV Vehicle	0.003951	-0.01496 to 0.02287	No	ns	>0.9999
	WT vs. ICV Rx	-0.002409	-0.02132 to 0.01651	No	ns	>0.9999
	ICV Vehicle vs. ICV Rx	-0.00636	-0.02612 to 0.01340	No	ns	>0.9999
	3
	WT vs. ICV Vehicle	0.01566	-0.003255 to 0.03457	No	ns	0.1407
	WT vs. ICV Rx	0.01223	-0.006683 to 0.03115	No	ns	0.3594
	ICV Vehicle vs. ICV Rx	-0.003427	-0.02318 to 0.01633	No	ns	>0.9999
	4
	WT vs. ICV Vehicle	-0.02706	-0.04597 to -0.008145	Yes	**	0.0021
	WT vs. ICV Rx	-0.001542	-0.02046 to 0.01737	No	ns	>0.9999
	ICV Vehicle vs. ICV Rx	0.02552	0.005762 to 0.04527	Yes	**	0.0063
	5
	WT vs. ICV Vehicle	-0.003773	-0.02269 to 0.01514	No	ns	>0.9999
	WT vs. ICV Rx	-0.002952	-0.02187 to 0.01596	No	ns	>0.9999
	ICV Vehicle vs. ICV Rx	0.0008211	-0.01893 to 0.02058	No	ns	>0.9999
	6
	WT vs. ICV Vehicle	-0.01085	-0.02977 to 0.008064	No	ns	0.5019
	WT vs. ICV Rx	-0.01325	-0.03216 to 0.005668	No	ns	0.2768
	ICV Vehicle vs. ICV Rx	-0.002396	-0.02215 to 0.01736	No	ns	>0.9999
	AVERAGE SWING SPEED
	Bonferroni's multiple comparisons test	Predicted (LS) mean diff.	95.00% CI of diff.	Below threshold?	Summary	Adjusted P Value
	1
	WT vs. ICV Vehicle	11.64	-9.134 to 32.41	No	ns	0.5322
	WT vs. ICV Rx	4.099	-16.15 to 24.35	No	ns	>0.9999
	ICV Vehicle vs. ICV Rx	-7.539	-28.73 to 13.66	No	ns	>0.9999
	2
	WT vs. ICV Vehicle	-14.46	-35.23 to 6.311	No	ns	0.2826
	WT vs. ICV Rx	1.236	-19.01 to 21.49	No	ns	>0.9999
	ICV Vehicle vs. ICV Rx	15.7	-5.499 to 36.89	No	ns	0.2255
	3
	WT vs. ICV Vehicle	-25.73	-46.50 to -4.956	Yes	**	0.0095
	WT vs. ICV Rx	-17.61	-37.86 to 2.639	No	ns	0.1109
	ICV Vehicle vs. ICV Rx	8.117	-13.08 to 29.31	No	ns	>0.9999
	4
	WT vs. ICV Vehicle	35.77	15.00 to 56.54	Yes	***	0.0001
	WT vs. ICV Rx	-2.979	-23.74 to 17.79	No	ns	>0.9999
	ICV Vehicle vs. ICV Rx	-38.75	-60.44 to -17.06	Yes	****	<0.0001
	5
	WT vs. ICV Vehicle	11.34	-9.434 to 32.11	No	ns	0.5665
	WT vs. ICV Rx	3.475	-17.29 to 24.24	No	ns	>0.9999
	ICV Vehicle vs. ICV Rx	-7.862	-29.55 to 13.83	No	ns	>0.9999
	6
	WT vs. ICV Vehicle	19.03	-1.743 to 39.80	No	ns	0.0843
	WT vs. ICV Rx	9.93	-10.83 to 30.69	No	ns	0.7479
	ICV Vehicle vs. ICV Rx	-9.099	-30.79 to 12.59	No	ns	0.936
	AVERAGE STEP CYCLE
	Bonferroni's multiple comparisons test	Predicted (LS) mean diff.	95.00% CI of diff.	Below threshold?	Summary	Adjusted P Value
	1
	WT vs. ICV Vehicle	-0.03846	-0.09390 to 0.01697	No	ns	0.2859
	WT vs. ICV Rx	0.006297	-0.04914 to 0.06173	No	ns	>0.9999
	ICV Vehicle vs. ICV Rx	0.04476	-0.01314 to 0.1027	No	ns	0.1901
	2
	WT vs. ICV Vehicle	0.0472	-0.008236 to 0.1026	No	ns	0.1232
	WT vs. ICV Rx	0.01016	-0.04528 to 0.06559	No	ns	>0.9999
	ICV Vehicle vs. ICV Rx	-0.03704	-0.09494 to 0.02086	No	ns	0.3714
	3
	WT vs. ICV Vehicle	0.04162	-0.01382 to 0.09706	No	ns	0.2138
	WT vs. ICV Rx	0.04287	-0.01257 to 0.09830	No	ns	0.1898
	ICV Vehicle vs. ICV Rx	0.001245	-0.05666 to 0.05915	No	ns	>0.9999
	4
	WT vs. ICV Vehicle	-0.074	-0.1294 to -0.01857	Yes	**	0.0045
	WT vs. ICV Rx	0.0155	-0.03993 to 0.07094	No	ns	>0.9999
	ICV Vehicle vs. ICV Rx	0.0895	0.03160 to 0.1474	Yes	***	0.0008
	5
	WT vs. ICV Vehicle	-0.03231	-0.08775 to 0.02313	No	ns	0.482
	WT vs. ICV Rx	0.009748	-0.04569 to 0.06518	No	ns	>0.9999
	ICV Vehicle vs. ICV Rx	0.04206	-0.01584 to 0.09996	No	ns	0.2426
	6
	WT vs. ICV Vehicle	-0.06308	-0.1185 to -0.007647	Yes	*	0.0197
	WT vs. ICV Rx	-0.02626	-0.08170 to 0.02917	No	ns	0.761
	ICV Vehicle vs. ICV Rx	0.03682	-0.02108 to 0.09472	No	ns	0.3782

## Sheet: FIGURE 3
FIGURE No.	DESCRIPTION
FIGURE 3A	ASTROCYTOSIS (GFAP) - ICV
	S1BF
	Bonferroni's multiple comparisons test	Mean Diff.	95.00% CI of diff.	Below threshold?	Summary	Adjusted P Value
	WT vs. PPT1-ICV	-4.871	-7.690 to -2.051	Yes	***	0.0009
	WT vs. VEH-ICV	-8.952	-11.77 to -6.133	Yes	****	<0.0001
	PPT1-ICV vs. VEH-ICV	-4.081	-6.900 to -1.262	Yes	**	0.0043
	VPM/VPL
	Bonferroni's multiple comparisons test	Mean Diff.	95.00% CI of diff.	Below threshold?	Summary	Adjusted P Value
	WT vs. PPT1-ICV	-6.596	-9.242 to -3.950	Yes	****	<0.0001
	WT vs. VEH-ICV	-14.83	-17.48 to -12.19	Yes	****	<0.0001
	PPT1-ICV vs. VEH-ICV	-8.238	-10.88 to -5.592	Yes	****	<0.0001
	Spinal Cord Cervical
	Bonferroni's multiple comparisons test	Mean Diff.	95.00% CI of diff.	Below threshold?	Summary	Adjusted P Value
	WT vs. PPT1-ICV	-9.8	-13.27 to -6.332	Yes	****	<0.0001
	WT vs. VEH-ICV	-22.27	-25.73 to -18.80	Yes	****	<0.0001
	PPT1-ICV vs. VEH-ICV	-12.47	-15.93 to -8.998	Yes	****	<0.0001
	Spinal Cord Lumbar
	Bonferroni's multiple comparisons test	Mean Diff.	95.00% CI of diff.	Below threshold?	Summary	Adjusted P Value
	WT vs. PPT1-ICV	-9.8	-13.27 to -6.332	Yes	****	<0.0001
	WT vs. VEH-ICV	-22.27	-25.73 to -18.80	Yes	****	<0.0001
	PPT1-ICV vs. VEH-ICV	-12.47	-15.93 to -8.998	Yes	****	<0.0001
FIGURE 3B	MICROGLIAL ACTIVATION (CD68) - ICV
	S1BF
	Bonferroni's multiple comparisons test	Mean Diff.	95.00% CI of diff.	Below threshold?	Summary	Adjusted P Value
	WT vs. PPT1-ICV	-2.608	-5.971 to 0.7552	No	ns	0.1625
	WT vs. VEH-ICV	-7.236	-10.60 to -3.873	Yes	***	0.0001
	PPT1-ICV vs. VEH-ICV	-4.628	-7.991 to -1.265	Yes	**	0.0063
	VPM/VPL
	Bonferroni's multiple comparisons test	Mean Diff.	95.00% CI of diff.	Below threshold?	Summary	Adjusted P Value
	WT vs. PPT1-ICV	-7.471	-10.95 to -3.987	Yes	***	0.0001
	WT vs. VEH-ICV	-12.92	-16.40 to -9.437	Yes	****	<0.0001
	PPT1-ICV vs. VEH-ICV	-5.45	-8.934 to -1.966	Yes	**	0.0023
	Spinal Cord Cervical
	Bonferroni's multiple comparisons test	Mean Diff.	95.00% CI of diff.	Below threshold?	Summary	Adjusted P Value
	WT vs. PPT1-ICV	-1.034	-1.834 to -0.2346	Yes	**	0.01
	WT vs. VEH-ICV	-3.54	-4.340 to -2.741	Yes	****	<0.0001
	PPT1-ICV vs. VEH-ICV	-2.506	-3.306 to -1.707	Yes	****	<0.0001
	Spinal Cord Lumbar
	Bonferroni's multiple comparisons test	Mean Diff.	95.00% CI of diff.	Below threshold?	Summary	Adjusted P Value
	WT vs. PPT1-ICV	-1.858	-2.646 to -1.070	Yes	****	<0.0001
	WT vs. VEH-ICV	-4.152	-4.940 to -3.364	Yes	****	<0.0001
	PPT1-ICV vs. VEH-ICV	-2.294	-3.082 to -1.506	Yes	****	<0.0001

## Sheet: FIGURE 4
FIGURE No.	DESCRIPTION
FIGURE 4A	STORAGE MATERIAL (SCMAS) - ICV
	S1BF
	Bonferroni's multiple comparisons test	Mean Diff.	95.00% CI of diff.	Below threshold?	Summary	Adjusted P Value
	WT vs. PPT1-ICV	-2.354	-3.865 to -0.8427	Yes	**	0.0023
	WT vs. VEH-ICV	-4.417	-5.928 to -2.906	Yes	****	<0.0001
	PPT1-ICV vs. VEH-ICV	-2.064	-3.575 to -0.5528	Yes	**	0.0067
	VPM/VPL
	Bonferroni's multiple comparisons test	Mean Diff.	95.00% CI of diff.	Below threshold?	Summary	Adjusted P Value
	WT vs. PPT1-ICV	-3.783	-5.302 to -2.264	Yes	****	<0.0001
	WT vs. VEH-ICV	-7.55	-9.069 to -6.032	Yes	****	<0.0001
	PPT1-ICV vs. VEH-ICV	-3.767	-5.286 to -2.249	Yes	****	<0.0001
	Spinal Cord Cervical
	Bonferroni's multiple comparisons test	Mean Diff.	95.00% CI of diff.	Below threshold?	Summary	Adjusted P Value
	WT vs. PPT1-ICV	-4.667	-6.382 to -2.952	Yes	****	<0.0001
	WT vs. VEH-ICV	-12.98	-14.69 to -11.26	Yes	****	<0.0001
	PPT1-ICV vs. VEH-ICV	-8.309	-10.02 to -6.594	Yes	****	<0.0001
	Spinal Cord Lumbar
	Bonferroni's multiple comparisons test	Mean Diff.	95.00% CI of diff.	Below threshold?	Summary	Adjusted P Value
	WT vs. PPT1-ICV	-4.623	-7.430 to -1.817	Yes	**	0.0014
	WT vs. VEH-ICV	-14.12	-16.92 to -11.31	Yes	****	<0.0001
	PPT1-ICV vs. VEH-ICV	-9.495	-12.30 to -6.688	Yes	****	<0.0001
FIGURE 4B	NEURON COUNTS - ICV
	S1BF
	Bonferroni's multiple comparisons test	Mean Diff.	95.00% CI of diff.	Below threshold?	Summary	Adjusted P Value
	WT vs. PPT1-ICV	3888	1236 to 6540	Yes	**	0.0039
	WT vs. VEH-ICV	8137	5485 to 10789	Yes	****	<0.0001
	PPT1-ICV vs. VEH-ICV	4249	1597 to 6901	Yes	**	0.0018
	VPM/VPL
	Bonferroni's multiple comparisons test	Mean Diff.	95.00% CI of diff.	Below threshold?	Summary	Adjusted P Value
	WT vs. PPT1-ICV	7404	4831 to 9977	Yes	****	<0.0001
	WT vs. VEH-ICV	14798	12225 to 17371	Yes	****	<0.0001
	PPT1-ICV vs. VEH-ICV	7393	4820 to 9966	Yes	****	<0.0001
	Spinal Cord Cervical
	Bonferroni's multiple comparisons test	Mean Diff.	95.00% CI of diff.	Below threshold?	Summary	Adjusted P Value
	WT vs. PPT1-ICV	13480	7147 to 19813	Yes	***	0.0001
	WT vs. VEH-ICV	29649	23316 to 35982	Yes	****	<0.0001
	PPT1-ICV vs. VEH-ICV	16169	9836 to 22502	Yes	****	<0.0001
	Spinal Cord Lumbar
	Bonferroni's multiple comparisons test	Mean Diff.	95.00% CI of diff.	Below threshold?	Summary	Adjusted P Value
	WT vs. PPT1-ICV	31759	20857 to 42660	Yes	****	<0.0001
	WT vs. VEH-ICV	64523	53622 to 75424	Yes	****	<0.0001
	PPT1-ICV vs. VEH-ICV	32764	21863 to 43666	Yes	****	<0.0001
FIGURE 4C	CORTICAL THICKNESS - ICV
	S1BF
	Bonferroni's multiple comparisons test	Mean Diff.	95.00% CI of diff.	Below threshold?	Summary	Adjusted P Value
	WT vs. PPT1-ICV	87.95	50.30 to 125.6	Yes	****	<0.0001
	WT vs. VEH-ICV	251.2	213.5 to 288.8	Yes	****	<0.0001
	PPT1-ICV vs. VEH-ICV	163.2	125.6 to 200.9	Yes	****	<0.0001

## Sheet: FIGURE S1
FIGURE No.	DESCRIPTION
FIGURE S1A	PPT1 ENZYME ACTIVITY - ICV/IT & IT
	BRAIN
	Bonferroni's multiple comparisons test	Mean Diff.	95.00% CI of diff.	Below threshold?	Summary	Adjusted P Value
	WT vs. PPT1-ICV/IT	23.5785	6.52755 to 40.6294	Yes	**	0.004541
	WT vs. VEH-ICV/IT	92.3103	75.2594 to 109.361	Yes	****	<0.000001
	PPT1-ICV/IT vs. VEH-ICV/IT	68.7318	51.6809 to 85.7828	Yes	****	<0.000001
	WT vs. PPT1-IT	50.2327	36.6770 to 63.7883	Yes	****	<0.000001
	WT vs. VEH-IT	93.7167	80.1610 to 107.272	Yes	****	<0.000001
	PPT1-IT vs. VEH-IT	43.484	29.9284 to 57.0397	Yes	****	<0.000001
	SPINAL CORD
	Bonferroni's multiple comparisons test	Mean Diff.	95.00% CI of diff.	Below threshold?	Summary	Adjusted P Value
	WT vs. PPT1-ICV/IT	18.0495	10.2041 to 25.8949	Yes	****	8e-06
	WT vs. VEH-ICV/IT	27.7359	19.7059 to 35.7659	Yes	****	<0.000001
	PPT1-ICV/IT vs. VEH-ICV/IT	9.68638	1.84101 to 17.5317	Yes	*	0.011765
	WT vs. PPT1-IT	14.8922	6.64546 to 23.1389	Yes	***	0.000261
	WT vs. VEH-IT	27.7282	19.4815 to 35.9749	Yes	****	<0.000001
	PPT1-IT vs. VEH-IT	12.836	4.58927 to 21.0827	Yes	**	0.001426
FIGURE S1B	BGluc ENZYME ACTIVITY - ICV/IT & IT
	BRAIN
	Bonferroni's multiple comparisons test	Mean Diff.	95.00% CI of diff.	Below threshold?	Summary	Adjusted P Value
	WT vs. PPT1-ICV/IT	-54.0473	-76.3005 to -31.7941	Yes	****	4e-06
	WT vs. VEH-ICV/IT	-92.7231	-114.976 to -70.4699	Yes	****	<0.000001
	PPT1-ICV/IT vs. VEH-ICV/IT	-38.6758	-60.9290 to -16.4226	Yes	***	0.000415
	WT vs. PPT1-IT	-77.5815	-91.1076 to -64.0554	Yes	****	<0.000001
	WT vs. VEH-IT	-60.8109	-74.3370 to -47.2848	Yes	****	<0.000001
	PPT1-IT vs. VEH-IT	16.7706	3.24447 to 30.2967	Yes	*	0.011467
	SPINAL CORD
	Bonferroni's multiple comparisons test	Mean Diff.	95.00% CI of diff.	Below threshold?	Summary	Adjusted P Value
	WT vs. PPT1-ICV/IT	-3.58147	-6.17048 to -0.992452	Yes	**	0.004459
	WT vs. VEH-ICV/IT	-6.20186	-8.85181 to -3.55192	Yes	****	6e-06
	PPT1-ICV/IT vs. VEH-ICV/IT	-2.6204	-5.20941 to -0.0313804	Yes	*	0.046544
	WT vs. PPT1-IT	-1.13583	-3.41925 to 1.14759	No	ns	0.645129
	WT vs. VEH-IT	-5.75415	-8.03757 to -3.47073	Yes	****	2e-06
	PPT1-IT vs. VEH-IT	-4.61832	-6.90174 to -2.33490	Yes	****	5.9e-05
FIGURE S1C	ACUTE DOSE RESPONSE STUDY
	BRAIN
	WT vs. VEH-ICV	34.4688	21.4373 to 47.5003	Yes	****	9.4e-05
	WT vs. 20µg rhPPT1	27.6511	14.6196 to 40.6826	Yes	***	0.000465
	WT vs. 40µg rhPPT1	20.2174	7.18593 to 33.2488	Yes	**	0.003889
	VEH-ICV vs. 20µg rhPPT1	-6.8177	-19.8492 to 6.21376	No	ns	0.63746
	VEH-ICV vs. 40µg rhPPT1	-14.2514	-27.2829 to -1.21996	Yes	*	0.031217
	20µg rhPPT1 vs. 40µg rhPPT1	-7.43372	-20.4652 to 5.59774	No	ns	0.494829

## Sheet: FIGURE S2
FIGURE No.	DESCRIPTION							FIGURE No.	DESCRIPTION
	CATWALK XT - IT								ROTAROD - IT
FIGURE S2A	AVERAGE SPEED							FIGURE S2B	STATIONARY ROTAROD
	Bonferroni's multiple comparisons test	Predicted (LS) mean diff.	95.00% CI of diff.	Below threshold?	Summary	Adjusted P Value			Bonferroni's multiple comparisons test	Predicted (LS) mean diff.	95.00% CI of diff.	Below threshold?	Summary	Adjusted P Value
	1								5
	WT vs. IT Vehicle	4.159	-7.892 to 16.21	No	ns	>0.9999			WT vs. Ppt1-/- Veh IT	0	-6.834 to 6.834	No	ns	>0.9999
	WT vs. IT Rx	0.0725	-12.57 to 12.71	No	ns	>0.9999			WT vs. Ppt1-/- IT	2.43	-4.404 to 9.264	No	ns	>0.9999
	IT Vehicle vs. IT Rx	-4.086	-16.72 to 8.552	No	ns	>0.9999			Ppt1-/- Veh IT vs. Ppt1-/- IT	2.43	-4.708 to 9.568	No	ns	>0.9999
	2								6
	WT vs. IT Vehicle	-1.765	-14.38 to 10.85	No	ns	>0.9999			WT vs. Ppt1-/- Veh IT	8.42	1.586 to 15.25	Yes	*	0.0107
	WT vs. IT Rx	-7.254	-20.62 to 6.113	No	ns	0.5739			WT vs. Ppt1-/- IT	4.14	-2.694 to 10.97	No	ns	0.4221
	IT Vehicle vs. IT Rx	-5.489	-19.36 to 8.385	No	ns	>0.9999			Ppt1-/- Veh IT vs. Ppt1-/- IT	-4.28	-11.42 to 2.858	No	ns	0.4342
	3								CONSTANT SPEED ROTAROD
	WT vs. IT Vehicle	4.744	-7.866 to 17.35	No	ns	>0.9999			Bonferroni's multiple comparisons test	Predicted (LS) mean diff.	95.00% CI of diff.	Below threshold?	Summary	Adjusted P Value
	WT vs. IT Rx	1.298	-11.34 to 13.94	No	ns	>0.9999
	IT Vehicle vs. IT Rx	-3.446	-16.62 to 9.727	No	ns	>0.9999			5
									WT vs. Ppt1-/- Veh IT	5.197	1.455 to 8.940	Yes	**	0.0034
	4								WT vs. Ppt1-/- IT	0	-3.743 to 3.743	No	ns	>0.9999
	WT vs. IT Vehicle	1.734	-10.88 to 14.34	No	ns	>0.9999			Ppt1-/- Veh IT vs. Ppt1-/- IT	-5.197	-9.106 to -1.289	Yes	**	0.0053
	WT vs. IT Rx	-0.141	-12.78 to 12.50	No	ns	>0.9999
	IT Vehicle vs. IT Rx	-1.875	-15.05 to 11.30	No	ns	>0.9999			6
									WT vs. Ppt1-/- Veh IT	6.578	2.835 to 10.32	Yes	***	0.0002
	5								WT vs. Ppt1-/- IT	1.64	-2.103 to 5.383	No	ns	0.8534
	WT vs. IT Vehicle	5.795	-6.815 to 18.41	No	ns	0.8044			Ppt1-/- Veh IT vs. Ppt1-/- IT	-4.938	-8.846 to -1.029	Yes	**	0.0086
	WT vs. IT Rx	-8.705	-21.34 to 3.934	No	ns	0.2932
	IT Vehicle vs. IT Rx	-14.5	-27.67 to -1.327	Yes	*	0.0256
	6
	WT vs. IT Vehicle	4.71	-7.901 to 17.32	No	ns	>0.9999
	WT vs. IT Rx	1.809	-10.83 to 14.45	No	ns	>0.9999
	IT Vehicle vs. IT Rx	-2.901	-16.07 to 10.27	No	ns	>0.9999
	CADENCE
	Bonferroni's multiple comparisons test	Predicted (LS) mean diff.	95.00% CI of diff.	Below threshold?	Summary	Adjusted P Value
	1
	WT vs. IT Vehicle	0.975	-3.245 to 5.195	No	ns	>0.9999
	WT vs. IT Rx	-0.8274	-5.253 to 3.598	No	ns	>0.9999
	IT Vehicle vs. IT Rx	-1.802	-6.228 to 2.623	No	ns	0.9787
	2
	WT vs. IT Vehicle	-1.223	-5.641 to 3.196	No	ns	>0.9999
	WT vs. IT Rx	-3.348	-8.037 to 1.341	No	ns	0.2584
	IT Vehicle vs. IT Rx	-2.125	-6.994 to 2.743	No	ns	0.8784
	3
	WT vs. IT Vehicle	2.334	-2.085 to 6.753	No	ns	0.6101
	WT vs. IT Rx	-0.03664	-4.462 to 4.389	No	ns	>0.9999
	IT Vehicle vs. IT Rx	-2.371	-6.986 to 2.245	No	ns	0.6483
	4
	WT vs. IT Vehicle	0.1312	-4.287 to 4.550	No	ns	>0.9999
	WT vs. IT Rx	-0.2322	-4.658 to 4.194	No	ns	>0.9999
	IT Vehicle vs. IT Rx	-0.3634	-4.979 to 4.252	No	ns	>0.9999
	5
	WT vs. IT Vehicle	-0.9566	-5.375 to 3.462	No	ns	>0.9999
	WT vs. IT Rx	-6.387	-10.81 to -1.961	Yes	**	0.0018
	IT Vehicle vs. IT Rx	-5.43	-10.05 to -0.8143	Yes	*	0.015
	6
	WT vs. IT Vehicle	-0.4573	-4.876 to 3.961	No	ns	>0.9999
	WT vs. IT Rx	-1.025	-5.451 to 3.401	No	ns	>0.9999
	IT Vehicle vs. IT Rx	-0.5675	-5.183 to 4.048	No	ns	>0.9999
	MAXIMUM VARIATION
	Bonferroni's multiple comparisons test	Predicted (LS) mean diff.	95.00% CI of diff.	Below threshold?	Summary	Adjusted P Value
	1
	WT vs. IT Vehicle	-1.777	-16.19 to 12.63	No	ns	>0.9999
	WT vs. IT Rx	-0.1569	-15.27 to 14.96	No	ns	>0.9999
	IT Vehicle vs. IT Rx	1.62	-13.49 to 16.74	No	ns	>0.9999
	2
	WT vs. IT Vehicle	-15.24	-30.35 to -0.1237	Yes	*	0.0474
	WT vs. IT Rx	-1.176	-17.29 to 14.94	No	ns	>0.9999
	IT Vehicle vs. IT Rx	14.06	-2.682 to 30.81	No	ns	0.1316
	3
	WT vs. IT Vehicle	-7.165	-22.28 to 7.950	No	ns	0.7602
	WT vs. IT Rx	-1.444	-16.56 to 13.67	No	ns	>0.9999
	IT Vehicle vs. IT Rx	5.722	-10.07 to 21.51	No	ns	>0.9999
	4
	WT vs. IT Vehicle	-12.1	-27.22 to 3.012	No	ns	0.1636
	WT vs. IT Rx	-8.371	-23.49 to 6.744	No	ns	0.5471
	IT Vehicle vs. IT Rx	3.731	-12.06 to 19.52	No	ns	>0.9999
	5
	WT vs. IT Vehicle	-18.51	-33.62 to -3.394	Yes	*	0.0105
	WT vs. IT Rx	-9.85	-24.96 to 5.265	No	ns	0.351
	IT Vehicle vs. IT Rx	8.659	-7.128 to 24.45	No	ns	0.5598
	6
	WT vs. IT Vehicle	-13.08	-28.20 to 2.030	No	ns	0.1135
	WT vs. IT Rx	-17.14	-32.26 to -2.025	Yes	*	0.0203
	IT Vehicle vs. IT Rx	-4.056	-19.84 to 11.73	No	ns	>0.9999
	AVERAGE STRIDE LENGTH
	Bonferroni's multiple comparisons test	Predicted (LS) mean diff.	95.00% CI of diff.	Below threshold?	Summary	Adjusted P Value
	1
	WT vs. IT Vehicle	0.6576	-0.3961 to 1.711	No	ns	0.3996
	WT vs. IT Rx	0.3965	-0.7086 to 1.502	No	ns	>0.9999
	IT Vehicle vs. IT Rx	-0.2611	-1.366 to 0.8440	No	ns	>0.9999
	2
	WT vs. IT Vehicle	0.03291	-1.069 to 1.135	No	ns	>0.9999
	WT vs. IT Rx	-0.3025	-1.470 to 0.8646	No	ns	>0.9999
	IT Vehicle vs. IT Rx	-0.3354	-1.546 to 0.8755	No	ns	>0.9999
	3
	WT vs. IT Vehicle	0.3907	-0.7113 to 1.493	No	ns	>0.9999
	WT vs. IT Rx	0.3685	-0.7366 to 1.474	No	ns	>0.9999
	IT Vehicle vs. IT Rx	-0.02222	-1.173 to 1.129	No	ns	>0.9999
	4
	WT vs. IT Vehicle	0.3314	-0.7706 to 1.433	No	ns	>0.9999
	WT vs. IT Rx	0.1972	-0.9079 to 1.302	No	ns	>0.9999
	IT Vehicle vs. IT Rx	-0.1342	-1.285 to 1.017	No	ns	>0.9999
	5
	WT vs. IT Vehicle	-0.1194	-1.221 to 0.9826	No	ns	>0.9999
	WT vs. IT Rx	-0.7267	-1.832 to 0.3784	No	ns	0.3412
	IT Vehicle vs. IT Rx	-0.6073	-1.759 to 0.5439	No	ns	0.6118
	6
	WT vs. IT Vehicle	1.153	0.05131 to 2.255	Yes	*	0.0369
	WT vs. IT Rx	0.8443	-0.2608 to 1.949	No	ns	0.1994
	IT Vehicle vs. IT Rx	-0.309	-1.460 to 0.8422	No	ns	>0.9999
	AVERAGE STAND
	Bonferroni's multiple comparisons test	Predicted (LS) mean diff.	95.00% CI of diff.	Below threshold?	Summary	Adjusted P Value
	1
	WT vs. IT Vehicle	-0.01471	-0.05335 to 0.02392	No	ns	>0.9999
	WT vs. IT Rx	0.0063	-0.03422 to 0.04682	No	ns	>0.9999
	IT Vehicle vs. IT Rx	0.02101	-0.01951 to 0.06154	No	ns	0.6351
	2
	WT vs. IT Vehicle	0.002856	-0.03761 to 0.04332	No	ns	>0.9999
	WT vs. IT Rx	0.03527	-0.007690 to 0.07823	No	ns	0.1463
	IT Vehicle vs. IT Rx	0.03241	-0.01220 to 0.07703	No	ns	0.2423
	3
	WT vs. IT Vehicle	-0.01995	-0.06041 to 0.02052	No	ns	0.7052
	WT vs. IT Rx	0.01022	-0.03030 to 0.05075	No	ns	>0.9999
	IT Vehicle vs. IT Rx	0.03017	-0.01210 to 0.07244	No	ns	0.2587
	4
	WT vs. IT Vehicle	-0.004507	-0.04497 to 0.03596	No	ns	>0.9999
	WT vs. IT Rx	0.001365	-0.03916 to 0.04189	No	ns	>0.9999
	IT Vehicle vs. IT Rx	0.005872	-0.03640 to 0.04814	No	ns	>0.9999
	5
	WT vs. IT Vehicle	0.01166	-0.02881 to 0.05212	No	ns	>0.9999
	WT vs. IT Rx	0.04814	0.007616 to 0.08866	Yes	*	0.0138
	IT Vehicle vs. IT Rx	0.03648	-0.005791 to 0.07875	No	*	0.0153
	6
	WT vs. IT Vehicle	0.006293	-0.03417 to 0.04676	No	ns	>0.9999
	WT vs. IT Rx	0.01673	-0.02379 to 0.05726	No	ns	0.9586
	IT Vehicle vs. IT Rx	0.01044	-0.03183 to 0.05271	No	ns	>0.9999
	AVERAGE SWING
	Bonferroni's multiple comparisons test	Predicted (LS) mean diff.	95.00% CI of diff.	Below threshold?	Summary	Adjusted P Value
	1
	WT vs. IT Vehicle	-0.003549	-0.02257 to 0.01547	No	ns	>0.9999
	WT vs. IT Rx	0.0009608	-0.01899 to 0.02091	No	ns	>0.9999
	IT Vehicle vs. IT Rx	0.00451	-0.01544 to 0.02446	No	ns	>0.9999
	2
	WT vs. IT Vehicle	-0.002005	-0.02193 to 0.01792	No	ns	>0.9999
	WT vs. IT Rx	0.007523	-0.01363 to 0.02867	No	ns	>0.9999
	IT Vehicle vs. IT Rx	0.009527	-0.01244 to 0.03149	No	ns	0.8876
	3
	WT vs. IT Vehicle	-0.03115	-0.05107 to -0.01123	Yes	***	0.0006
	WT vs. IT Rx	-0.006184	-0.02613 to 0.01376	No	ns	>0.9999
	IT Vehicle vs. IT Rx	0.02496	0.004155 to 0.04577	Yes	*	0.0126
	4
	WT vs. IT Vehicle	-0.004235	-0.02416 to 0.01569	No	ns	>0.9999
	WT vs. IT Rx	-0.006086	-0.02603 to 0.01386	No	ns	>0.9999
	IT Vehicle vs. IT Rx	-0.00185	-0.02266 to 0.01896	No	ns	>0.9999
	5
	WT vs. IT Vehicle	0.001793	-0.01813 to 0.02171	No	ns	>0.9999
	WT vs. IT Rx	0.02149	0.001545 to 0.04144	Yes	*	0.03
	IT Vehicle vs. IT Rx	0.0197	-0.001108 to 0.04051	No	*	0.0499
	6
	WT vs. IT Vehicle	0.003782	-0.01614 to 0.02370	No	ns	>0.9999
	WT vs. IT Rx	-0.005535	-0.02548 to 0.01441	No	ns	>0.9999
	IT Vehicle vs. IT Rx	-0.009316	-0.03013 to 0.01149	No	ns	0.8419
	AVERAGE SWING SPEED
	Bonferroni's multiple comparisons test	Predicted (LS) mean diff.	95.00% CI of diff.	Below threshold?	Summary	Adjusted P Value
	1
	WT vs. IT Vehicle	8.515	-13.63 to 30.66	No	ns	>0.9999
	WT vs. IT Rx	3.174	-20.05 to 26.40	No	ns	>0.9999
	IT Vehicle vs. IT Rx	-5.341	-28.57 to 17.88	No	ns	>0.9999
	2
	WT vs. IT Vehicle	-4.038	-27.22 to 19.15	No	ns	>0.9999
	WT vs. IT Rx	-9.221	-33.81 to 15.37	No	ns	>0.9999
	IT Vehicle vs. IT Rx	-5.183	-30.71 to 20.35	No	ns	>0.9999
	3
	WT vs. IT Vehicle	15.92	-7.261 to 39.11	No	ns	0.296
	WT vs. IT Rx	8.403	-14.82 to 31.63	No	ns	>0.9999
	IT Vehicle vs. IT Rx	-7.519	-31.74 to 16.70	No	ns	>0.9999
	4
	WT vs. IT Vehicle	3.103	-20.08 to 26.29	No	ns	>0.9999
	WT vs. IT Rx	4.147	-19.08 to 27.37	No	ns	>0.9999
	IT Vehicle vs. IT Rx	1.044	-23.17 to 25.26	No	ns	>0.9999
	5
	WT vs. IT Vehicle	-1.499	-24.68 to 21.68	No	ns	>0.9999
	WT vs. IT Rx	-27.15	-50.37 to -3.923	Yes	*	0.0158
	IT Vehicle vs. IT Rx	-25.65	-49.87 to -1.431	Yes	*	0.0339
	6
	WT vs. IT Vehicle	9.182	-14.00 to 32.36	No	ns	>0.9999
	WT vs. IT Rx	7.636	-15.59 to 30.86	No	ns	>0.9999
	IT Vehicle vs. IT Rx	-1.546	-25.76 to 22.67	No	ns	>0.9999
	AVERAGE STEP CYCLE
	Bonferroni's multiple comparisons test	Predicted (LS) mean diff.	95.00% CI of diff.	Below threshold?	Summary	Adjusted P Value
	1
	WT vs. IT Vehicle	-0.01707	-0.07211 to 0.03797	No	ns	>0.9999
	WT vs. IT Rx	0.005146	-0.05258 to 0.06287	No	ns	>0.9999
	IT Vehicle vs. IT Rx	0.02222	-0.03551 to 0.07994	No	ns	>0.9999
	2
	WT vs. IT Vehicle	0.004843	-0.05278 to 0.06247	No	ns	>0.9999
	WT vs. IT Rx	0.04616	-0.01499 to 0.1073	No	ns	0.2092
	IT Vehicle vs. IT Rx	0.04131	-0.02217 to 0.1048	No	ns	0.3525
	3
	WT vs. IT Vehicle	-0.05332	-0.1109 to 0.004306	No	ns	0.0797
	WT vs. IT Rx	0.002541	-0.05519 to 0.06027	No	ns	>0.9999
	IT Vehicle vs. IT Rx	0.05586	-0.004336 to 0.1161	No	ns	0.0784
	4
	WT vs. IT Vehicle	-0.006556	-0.06418 to 0.05107	No	ns	>0.9999
	WT vs. IT Rx	-0.002894	-0.06062 to 0.05483	No	ns	>0.9999
	IT Vehicle vs. IT Rx	0.003662	-0.05654 to 0.06386	No	ns	>0.9999
	5
	WT vs. IT Vehicle	0.0151	-0.04253 to 0.07273	No	ns	>0.9999
	WT vs. IT Rx	0.07143	0.01370 to 0.1292	Yes	**	0.0096
	IT Vehicle vs. IT Rx	0.05632	-0.003873 to 0.1165	No	*	0.0348
	6
	WT vs. IT Vehicle	0.009921	-0.04771 to 0.06755	No	ns	>0.9999
	WT vs. IT Rx	0.01099	-0.04674 to 0.06871	No	ns	>0.9999
	IT Vehicle vs. IT Rx	0.001067	-0.05913 to 0.06126	No	ns	>0.9999

## Sheet: FIGURE S3
FIGURE No.	DESCRIPTION							FIGURE No.	DESCRIPTION
	CATWALK XT - IT								ROTAROD - IT
FIGURE S2A	AVERAGE SPEED							FIGURE S2B	STATIONARY ROTAROD
	Bonferroni's multiple comparisons test	Predicted (LS) mean diff.	95.00% CI of diff.	Below threshold?	Summary	Adjusted P Value			Bonferroni's multiple comparisons test	Predicted (LS) mean diff.	95.00% CI of diff.	Below threshold?	Summary	Adjusted P Value
	1								5
	WT vs. ICV+IT Vehicle	2.603	-9.114 to 14.32	No	ns	>0.9999			WT vs. Ppt1-/- Veh ICV+IT	1.7	-0.8712 to 4.271	No	ns	0.3258
	WT vs. ICV+IT Rx	-1.122	-12.29 to 10.05	No	ns	>0.9999			WT vs. Ppt1-/- ICV+IT	0.6727	-1.834 to 3.179	No	ns	>0.9999
	ICV+IT Vehicle vs. ICV+IT Rx	-3.724	-15.44 to 7.993	No	ns	>0.9999			Ppt1-/- Veh ICV+IT vs. Ppt1-/- ICV+IT	-1.027	-3.651 to 1.596	No	ns	>0.9999
	2								6
	WT vs. ICV+IT Vehicle	-7.101	-18.82 to 4.616	No	ns	0.4344			WT vs. Ppt1-/- Veh ICV+IT	0.75	-1.898 to 3.398	No	ns	>0.9999
	WT vs. ICV+IT Rx	-6.986	-18.16 to 4.185	No	ns	0.3975			WT vs. Ppt1-/- ICV+IT	0	-2.507 to 2.507	No	ns	>0.9999
	ICV+IT Vehicle vs. ICV+IT Rx	0.1146	-11.60 to 11.83	No	ns	>0.9999			Ppt1-/- Veh ICV+IT vs. Ppt1-/- ICV+IT	-0.75	-3.449 to 1.949	No	ns	>0.9999
	3								CONSTANT SPEED ROTAROD
	WT vs. ICV+IT Vehicle	0.2368	-11.48 to 11.95	No	ns	>0.9999			Bonferroni's multiple comparisons test	Predicted (LS) mean diff.	95.00% CI of diff.	Below threshold?	Summary	Adjusted P Value
	WT vs. ICV+IT Rx	-0.8548	-12.27 to 10.56	No	ns	>0.9999
	ICV+IT Vehicle vs. ICV+IT Rx	-1.092	-13.04 to 10.85	No	ns	>0.9999			5
									WT vs. Ppt1-/- Veh ICV+IT	0.3125	-2.873 to 3.498	No	ns	>0.9999
	4								WT vs. Ppt1-/- ICV+IT	0.9773	-2.128 to 4.083	No	ns	>0.9999
	WT vs. ICV+IT Vehicle	14.8	3.088 to 26.52	Yes	**	0.0078			Ppt1-/- Veh ICV+IT vs. Ppt1-/- ICV+IT	0.6648	-2.586 to 3.916	No	ns	>0.9999
	WT vs. ICV+IT Rx	-1.301	-12.71 to 10.11	No	ns	>0.9999
	ICV+IT Vehicle vs. ICV+IT Rx	-16.11	-28.05 to -4.160	Yes	**	0.004			6
									WT vs. Ppt1-/- Veh ICV+IT	3.058	-0.2224 to 6.339	No	ns	0.0755
	5								WT vs. Ppt1-/- ICV+IT	0.6591	-2.447 to 3.765	No	ns	>0.9999
	WT vs. ICV+IT Vehicle	10.47	-1.252 to 22.18	No	ns	0.0967			Ppt1-/- Veh ICV+IT vs. Ppt1-/- ICV+IT	-2.399	-5.743 to 0.9448	No	ns	0.2467
	WT vs. ICV+IT Rx	-0.4589	-11.87 to 10.95	No	ns	>0.9999
	ICV+IT Vehicle vs. ICV+IT Rx	-10.92	-22.87 to 1.021	No	ns	0.0851
	6
	WT vs. ICV+IT Vehicle	8.328	-3.389 to 20.04	No	ns	0.2628
	WT vs. ICV+IT Rx	6.835	-4.576 to 18.25	No	ns	0.4486
	ICV+IT Vehicle vs. ICV+IT Rx	-1.493	-13.44 to 10.45	No	ns	>0.9999
	CADENCE
	Bonferroni's multiple comparisons test	Predicted (LS) mean diff.	95.00% CI of diff.	Below threshold?	Summary	Adjusted P Value
	1
	WT vs. ICV+IT Vehicle	0.9699	-4.552 to 6.491	No	ns	>0.9999
	WT vs. ICV+IT Rx	-0.8324	-6.097 to 4.432	No	ns	>0.9999
	ICV+IT Vehicle vs. ICV+IT Rx	-1.802	-7.324 to 3.719	No	ns	>0.9999
	2
	WT vs. ICV+IT Vehicle	-2.837	-8.359 to 2.684	No	ns	0.6479
	WT vs. ICV+IT Rx	-3.822	-9.087 to 1.442	No	ns	0.2432
	ICV+IT Vehicle vs. ICV+IT Rx	-0.9851	-6.507 to 4.536	No	ns	>0.9999
	3
	WT vs. ICV+IT Vehicle	-0.1206	-5.642 to 5.401	No	ns	>0.9999
	WT vs. ICV+IT Rx	-1.945	-7.310 to 3.421	No	ns	>0.9999
	ICV+IT Vehicle vs. ICV+IT Rx	-1.824	-7.442 to 3.794	No	ns	>0.9999
	4
	WT vs. ICV+IT Vehicle	4.438	-1.083 to 9.960	No	ns	0.1609
	WT vs. ICV+IT Rx	-3.913	-9.278 to 1.453	No	ns	0.2392
	ICV+IT Vehicle vs. ICV+IT Rx	-8.351	-13.97 to -2.734	Yes	**	0.0013
	5
	WT vs. ICV+IT Vehicle	0.5339	-4.988 to 6.055	No	ns	>0.9999
	WT vs. ICV+IT Rx	-6.228	-11.59 to -0.8620	Yes	*	0.0168
	ICV+IT Vehicle vs. ICV+IT Rx	-6.761	-12.38 to -1.144	Yes	*	0.0123
	6
	WT vs. ICV+IT Vehicle	1.671	-3.851 to 7.192	No	ns	>0.9999
	WT vs. ICV+IT Rx	-2.276	-7.641 to 3.090	No	ns	0.9203
	ICV+IT Vehicle vs. ICV+IT Rx	-3.947	-9.564 to 1.671	No	ns	0.2739
	MAXIMUM VARIATION
	Bonferroni's multiple comparisons test	Predicted (LS) mean diff.	95.00% CI of diff.	Below threshold?	Summary	Adjusted P Value
	1
	WT vs. ICV+IT Vehicle	1.794	-14.54 to 18.13	No	ns	>0.9999
	WT vs. ICV+IT Rx	-4.164	-19.74 to 11.41	No	ns	>0.9999
	ICV+IT Vehicle vs. ICV+IT Rx	-5.957	-22.29 to 10.37	No	ns	>0.9999
	2
	WT vs. ICV+IT Vehicle	-7.767	-24.10 to 8.566	No	ns	0.7561
	WT vs. ICV+IT Rx	0.4372	-15.13 to 16.01	No	ns	>0.9999
	ICV+IT Vehicle vs. ICV+IT Rx	8.204	-8.128 to 24.54	No	ns	0.6792
	3
	WT vs. ICV+IT Vehicle	-15.55	-31.88 to 0.7795	No	ns	0.0676
	WT vs. ICV+IT Rx	-11.69	-27.61 to 4.236	No	ns	0.2335
	ICV+IT Vehicle vs. ICV+IT Rx	3.867	-12.80 to 20.53	No	ns	>0.9999
	4
	WT vs. ICV+IT Vehicle	-17.11	-33.45 to -0.7817	Yes	*	0.0366
	WT vs. ICV+IT Rx	-10.6	-26.52 to 5.323	No	ns	0.3283
	ICV+IT Vehicle vs. ICV+IT Rx	6.515	-10.15 to 23.18	No	ns	>0.9999
	5
	WT vs. ICV+IT Vehicle	-18.05	-34.38 to -1.716	Yes	*	0.0248
	WT vs. ICV+IT Rx	-15.3	-31.23 to 0.6177	No	ns	0.0639
	ICV+IT Vehicle vs. ICV+IT Rx	2.744	-13.92 to 19.41	No	ns	>0.9999
	6
	WT vs. ICV+IT Vehicle	-10.83	-27.16 to 5.501	No	ns	0.3324
	WT vs. ICV+IT Rx	-18.22	-34.55 to -1.885	Yes	*	0.0231
	ICV+IT Vehicle vs. ICV+IT Rx	-7.386	-24.44 to 9.672	No	ns	0.8904
	AVERAGE STRIDE LENGTH
	Bonferroni's multiple comparisons test	Predicted (LS) mean diff.	95.00% CI of diff.	Below threshold?	Summary	Adjusted P Value
	1
	WT vs. ICV+IT Vehicle	0.3655	-0.6578 to 1.389	No	ns	>0.9999
	WT vs. ICV+IT Rx	-0.05504	-1.031 to 0.9206	No	ns	>0.9999
	ICV+IT Vehicle vs. ICV+IT Rx	-0.4206	-1.444 to 0.6027	No	ns	0.9659
	2
	WT vs. ICV+IT Vehicle	-0.725	-1.748 to 0.2983	No	ns	0.2658
	WT vs. ICV+IT Rx	-0.4624	-1.438 to 0.5133	No	ns	0.761
	ICV+IT Vehicle vs. ICV+IT Rx	0.2626	-0.7607 to 1.286	No	ns	>0.9999
	3
	WT vs. ICV+IT Vehicle	0.0565	-0.9668 to 1.080	No	ns	>0.9999
	WT vs. ICV+IT Rx	0.7371	-0.2604 to 1.735	No	ns	0.2275
	ICV+IT Vehicle vs. ICV+IT Rx	0.6806	-0.3636 to 1.725	No	ns	0.3509
	4
	WT vs. ICV+IT Vehicle	1.299	0.2761 to 2.323	Yes	**	0.0074
	WT vs. ICV+IT Rx	0.977	-0.02056 to 1.975	No	ns	0.057
	ICV+IT Vehicle vs. ICV+IT Rx	-0.3224	-1.367 to 0.7218	No	ns	>0.9999
	5
	WT vs. ICV+IT Vehicle	0.2468	-0.7765 to 1.270	No	ns	>0.9999
	WT vs. ICV+IT Rx	0.5701	-0.4275 to 1.568	No	ns	0.5069
	ICV+IT Vehicle vs. ICV+IT Rx	0.3233	-0.7209 to 1.368	No	ns	>0.9999
	6
	WT vs. ICV+IT Vehicle	1.156	0.1331 to 2.180	Yes	*	0.0208
	WT vs. ICV+IT Rx	1.189	0.1661 to 2.212	Yes	*	0.0166
	ICV+IT Vehicle vs. ICV+IT Rx	0.03285	-1.036 to 1.102	No	ns	>0.9999
	AVERAGE STAND
	Bonferroni's multiple comparisons test	Predicted (LS) mean diff.	95.00% CI of diff.	Below threshold?	Summary	Adjusted P Value
	1
	WT vs. ICV+IT Vehicle	-0.003364	-0.04512 to 0.03839	No	ns	>0.9999
	WT vs. ICV+IT Rx	0.004068	-0.03574 to 0.04388	No	ns	>0.9999
	ICV+IT Vehicle vs. ICV+IT Rx	0.007433	-0.03432 to 0.04919	No	ns	>0.9999
	2
	WT vs. ICV+IT Vehicle	0.03612	-0.005635 to 0.07787	No	ns	0.114
	WT vs. ICV+IT Rx	0.04391	0.004099 to 0.08372	Yes	*	0.0252
	ICV+IT Vehicle vs. ICV+IT Rx	0.007791	-0.03396 to 0.04954	No	ns	>0.9999
	3
	WT vs. ICV+IT Vehicle	0.001175	-0.04058 to 0.04293	No	ns	>0.9999
	WT vs. ICV+IT Rx	0.01522	-0.02543 to 0.05587	No	ns	>0.9999
	ICV+IT Vehicle vs. ICV+IT Rx	0.01404	-0.02851 to 0.05660	No	ns	>0.9999
	4
	WT vs. ICV+IT Vehicle	-0.03696	-0.07872 to 0.004793	No	ns	0.1013
	WT vs. ICV+IT Rx	0.01832	-0.02233 to 0.05896	No	ns	0.8331
	ICV+IT Vehicle vs. ICV+IT Rx	0.05528	0.01272 to 0.09783	Yes	**	0.0059
	5
	WT vs. ICV+IT Vehicle	-0.004376	-0.04613 to 0.03738	No	ns	>0.9999
	WT vs. ICV+IT Rx	0.03393	-0.006720 to 0.07458	No	ns	0.1355
	ICV+IT Vehicle vs. ICV+IT Rx	0.0383	-0.004249 to 0.08086	No	ns	0.0927
	6
	WT vs. ICV+IT Vehicle	-0.01675	-0.05851 to 0.02500	No	ns	>0.9999
	WT vs. ICV+IT Rx	0.01436	-0.02723 to 0.05594	No	ns	>0.9999
	ICV+IT Vehicle vs. ICV+IT Rx	0.03111	-0.01234 to 0.07456	No	ns	0.2559
	AVERAGE SWING
	Bonferroni's multiple comparisons test	Predicted (LS) mean diff.	95.00% CI of diff.	Below threshold?	Summary	Adjusted P Value
	1
	WT vs. ICV+IT Vehicle	-0.008731	-0.03154 to 0.01407	No	ns	>0.9999
	WT vs. ICV+IT Rx	-0.01018	-0.03193 to 0.01156	No	ns	0.7779
	ICV+IT Vehicle vs. ICV+IT Rx	-0.001452	-0.02426 to 0.02135	No	ns	>0.9999
	2
	WT vs. ICV+IT Vehicle	-0.002991	-0.02580 to 0.01981	No	ns	>0.9999
	WT vs. ICV+IT Rx	0.000931	-0.02081 to 0.02267	No	ns	>0.9999
	ICV+IT Vehicle vs. ICV+IT Rx	0.003922	-0.01888 to 0.02673	No	ns	>0.9999
	3
	WT vs. ICV+IT Vehicle	-0.01038	-0.03319 to 0.01242	No	ns	0.818
	WT vs. ICV+IT Rx	0.001481	-0.02070 to 0.02366	No	ns	>0.9999
	ICV+IT Vehicle vs. ICV+IT Rx	0.01187	-0.01136 to 0.03509	No	ns	0.6556
	4
	WT vs. ICV+IT Vehicle	-0.01695	-0.03976 to 0.005853	No	ns	0.2224
	WT vs. ICV+IT Rx	0.001956	-0.02022 to 0.02414	No	ns	>0.9999
	ICV+IT Vehicle vs. ICV+IT Rx	0.01891	-0.004312 to 0.04213	No	*	0.0419
	5
	WT vs. ICV+IT Vehicle	-0.01277	-0.03557 to 0.01004	No	ns	0.5332
	WT vs. ICV+IT Rx	0.01573	-0.006448 to 0.03791	No	ns	0.2648
	ICV+IT Vehicle vs. ICV+IT Rx	0.0285	0.005279 to 0.05172	Yes	*	0.0103
	6
	WT vs. ICV+IT Vehicle	-0.01353	-0.03634 to 0.009274	No	ns	0.4601
	WT vs. ICV+IT Rx	-0.00381	-0.02647 to 0.01885	No	ns	>0.9999
	ICV+IT Vehicle vs. ICV+IT Rx	0.009721	-0.01396 to 0.03340	No	ns	0.9675
	AVERAGE SWING SPEED
	Bonferroni's multiple comparisons test	Predicted (LS) mean diff.	95.00% CI of diff.	Below threshold?	Summary	Adjusted P Value
	1
	WT vs. ICV+IT Vehicle	8.723	-13.22 to 30.66	No	ns	>0.9999
	WT vs. ICV+IT Rx	2.524	-18.39 to 23.44	No	ns	>0.9999
	ICV+IT Vehicle vs. ICV+IT Rx	-6.199	-28.14 to 15.74	No	ns	>0.9999
	2
	WT vs. ICV+IT Vehicle	-6.511	-28.45 to 15.43	No	ns	>0.9999
	WT vs. ICV+IT Rx	-6.151	-27.07 to 14.77	No	ns	>0.9999
	ICV+IT Vehicle vs. ICV+IT Rx	0.3599	-21.58 to 22.30	No	ns	>0.9999
	3
	WT vs. ICV+IT Vehicle	4.2	-17.74 to 26.14	No	ns	>0.9999
	WT vs. ICV+IT Rx	3.094	-18.26 to 24.45	No	ns	>0.9999
	ICV+IT Vehicle vs. ICV+IT Rx	-1.106	-23.46 to 21.25	No	ns	>0.9999
	4
	WT vs. ICV+IT Vehicle	24.33	2.390 to 46.27	Yes	*	0.0241
	WT vs. ICV+IT Rx	3.371	-17.98 to 24.73	No	ns	>0.9999
	ICV+IT Vehicle vs. ICV+IT Rx	-20.96	-43.31 to 1.399	No	*	0.0341
	5
	WT vs. ICV+IT Vehicle	7.592	-14.35 to 29.53	No	ns	>0.9999
	WT vs. ICV+IT Rx	-10.48	-31.83 to 10.88	No	ns	0.7122
	ICV+IT Vehicle vs. ICV+IT Rx	-18.07	-40.42 to 4.288	No	ns	0.1571
	6
	WT vs. ICV+IT Vehicle	17.65	-4.291 to 39.59	No	ns	0.1604
	WT vs. ICV+IT Rx	6.277	-15.57 to 28.12	No	ns	>0.9999
	ICV+IT Vehicle vs. ICV+IT Rx	-11.37	-34.20 to 11.45	No	ns	0.6907
	AVERAGE STEP CYCLE
	Bonferroni's multiple comparisons test	Predicted (LS) mean diff.	95.00% CI of diff.	Below threshold?	Summary	Adjusted P Value
	1
	WT vs. ICV+IT Vehicle	-0.0149	-0.07623 to 0.04643	No	ns	>0.9999
	WT vs. ICV+IT Rx	-0.006323	-0.06480 to 0.05216	No	ns	>0.9999
	ICV+IT Vehicle vs. ICV+IT Rx	0.008576	-0.05276 to 0.06991	No	ns	>0.9999
	2
	WT vs. ICV+IT Vehicle	0.03708	-0.02425 to 0.09841	No	ns	0.4373
	WT vs. ICV+IT Rx	0.04724	-0.01124 to 0.1057	No	ns	0.1575
	ICV+IT Vehicle vs. ICV+IT Rx	0.01016	-0.05118 to 0.07149	No	ns	>0.9999
	3
	WT vs. ICV+IT Vehicle	-0.007705	-0.06904 to 0.05363	No	ns	>0.9999
	WT vs. ICV+IT Rx	0.01438	-0.04530 to 0.07406	No	ns	>0.9999
	ICV+IT Vehicle vs. ICV+IT Rx	0.02208	-0.04040 to 0.08456	No	ns	>0.9999
	4
	WT vs. ICV+IT Vehicle	-0.05127	-0.1126 to 0.01006	No	ns	0.1345
	WT vs. ICV+IT Rx	0.0212	-0.03848 to 0.08088	No	ns	>0.9999
	ICV+IT Vehicle vs. ICV+IT Rx	0.07247	0.009991 to 0.1349	Yes	*	0.0169
	5
	WT vs. ICV+IT Vehicle	-0.0152	-0.07653 to 0.04614	No	ns	>0.9999
	WT vs. ICV+IT Rx	0.05411	-0.005574 to 0.1138	No	ns	0.0892
	ICV+IT Vehicle vs. ICV+IT Rx	0.0693	0.006822 to 0.1318	Yes	*	0.0241
	6
	WT vs. ICV+IT Vehicle	-0.0329	-0.09423 to 0.02843	No	ns	0.5897
	WT vs. ICV+IT Rx	0.01031	-0.05070 to 0.07132	No	ns	>0.9999
	ICV+IT Vehicle vs. ICV+IT Rx	0.04321	-0.02054 to 0.1070	No	ns	0.3095

## Sheet: FIGURE S4
FIGURE No.	DESCRIPTION
FIGURE S4A	ASTROCYTOSIS (GFAP) - ICV/IT & IT
	S1BF
	Bonferroni's multiple comparisons test	Mean Diff.	95.00% CI of diff.	Below threshold?	Summary	Adjusted P Value
	WT vs. PPT1-ICV/IT	-5.994	-8.374 to -3.614	Yes	****	<0.0001
	WT vs. VEH-ICV/IT	-9.512	-11.89 to -7.132	Yes	****	<0.0001
	PPT1-ICV/IT vs. VEH-ICV/IT	-3.518	-5.898 to -1.138	Yes	**	0.0036
	WT vs. PPT1-IT	-6.704	-9.920 to -3.488	Yes	***	0.0001
	WT vs. VEH-IT	-9.78	-13.00 to -6.563	Yes	****	<0.0001
	PPT1-IT vs. VEH-IT	-3.076	-6.292 to 0.1405	No	ns	0.0632
	VPM/VPL
	Bonferroni's multiple comparisons test	Mean Diff.	95.00% CI of diff.	Below threshold?	Summary	Adjusted P Value
	WT vs. PPT1-ICV/IT	-9.63	-12.77 to -6.489	Yes	****	<0.0001
	WT vs. VEH-ICV/IT	-13.43	-16.57 to -10.29	Yes	****	<0.0001
	PPT1-ICV/IT vs. VEH-ICV/IT	-3.798	-6.939 to -0.6567	Yes	*	0.0159
	WT vs. PPT1-IT	-10.12	-13.55 to -6.683	Yes	****	<0.0001
	WT vs. VEH-IT	-13.42	-16.85 to -9.981	Yes	****	<0.0001
	PPT1-IT vs. VEH-IT	-3.298	-6.733 to 0.1365	No	ns	0.0619
	Spinal Cord Cervical
	Bonferroni's multiple comparisons test	Mean Diff.	95.00% CI of diff.	Below threshold?	Summary	Adjusted P Value
	WT vs. PPT1-ICV/IT	-4.131	-9.702 to 1.441	No	ns	0.1928
	WT vs. VEH-ICV/IT	-22.87	-28.44 to -17.29	Yes	****	<0.0001
	PPT1-ICV/IT vs. VEH-ICV/IT	-18.73	-24.31 to -13.16	Yes	****	<0.0001
	WT vs. PPT1-IT	-7.504	-15.25 to 0.2406	No	ns	0.0591
	WT vs. VEH-IT	-20.43	-28.18 to -12.69	Yes	****	<0.0001
	PPT1-IT vs. VEH-IT	-12.93	-20.67 to -5.182	Yes	**	0.0013
	Spinal Cord Lumbar
	Bonferroni's multiple comparisons test	Mean Diff.	95.00% CI of diff.	Below threshold?	Summary	Adjusted P Value
	WT vs. PPT1-ICV/IT	-13.31	-18.81 to -7.804	Yes	****	<0.0001
	WT vs. VEH-ICV/IT	-23.47	-28.97 to -17.96	Yes	****	<0.0001
	PPT1-ICV/IT vs. VEH-ICV/IT	-10.16	-15.66 to -4.652	Yes	***	0.0005
	WT vs. PPT1-IT	-7.648	-13.43 to -1.868	Yes	**	0.0085
	WT vs. VEH-IT	-21.25	-27.03 to -15.47	Yes	****	<0.0001
	PPT1-IT vs. VEH-IT	-13.6	-19.38 to -7.821	Yes	****	<0.0001
FIGURE S4B	MICROGLIAL ACTIVATION (CD68) - ICV/IT & IT
	S1BF
	Bonferroni's multiple comparisons test	Mean Diff.	95.00% CI of diff.	Below threshold?	Summary	Adjusted P Value
	WT vs. PPT1-ICV/IT	-3.601	-5.566 to -1.636	Yes	***	0.0005
	WT vs. VEH-ICV/IT	-5.79	-7.755 to -3.825	Yes	****	<0.0001
	PPT1-ICV/IT vs. VEH-ICV/IT	-2.189	-4.154 to -0.2237	Yes	ns	0.0569
	WT vs. PPT1-IT	-2.116	-3.179 to -1.053	Yes	***	0.0002
	WT vs. VEH-IT	-4.893	-5.956 to -3.830	Yes	****	<0.0001
	PPT1-IT vs. VEH-IT	-2.777	-3.840 to -1.714	Yes	*	0.0231
	VPM/VPL
	Bonferroni's multiple comparisons test	Mean Diff.	95.00% CI of diff.	Below threshold?	Summary	Adjusted P Value
	WT vs. PPT1-ICV/IT	-10.21	-12.88 to -7.527	Yes	****	<0.0001
	WT vs. VEH-ICV/IT	-10.92	-13.60 to -8.238	Yes	****	<0.0001
	PPT1-ICV/IT vs. VEH-ICV/IT	-0.7108	-3.389 to 1.968	No	ns	>0.9999
	WT vs. PPT1-IT	-8.016	-10.76 to -5.273	Yes	****	<0.0001
	WT vs. VEH-IT	-11.11	-13.86 to -8.369	Yes	****	<0.0001
	PPT1-IT vs. VEH-IT	-3.096	-5.840 to -0.3528	Yes	*	0.0248
	Spinal Cord Cervical
	Bonferroni's multiple comparisons test	Mean Diff.	95.00% CI of diff.	Below threshold?	Summary	Adjusted P Value
	WT vs. PPT1-ICV/IT	-1.564	-2.029 to -1.099	Yes	****	<0.0001
	WT vs. VEH-ICV/IT	-3.907	-4.372 to -3.442	Yes	****	<0.0001
	PPT1-ICV/IT vs. VEH-ICV/IT	-2.343	-2.808 to -1.878	Yes	***	0.0006
	WT vs. PPT1-IT	-2.117	-4.334 to 0.09880	No	ns	0.0635
	WT vs. VEH-IT	-4.978	-7.194 to -2.761	Yes	****	<0.0001
	PPT1-IT vs. VEH-IT	-2.86	-5.076 to -0.6438	Yes	*	0.0102
	Spinal Cord Lumbar
	Bonferroni's multiple comparisons test	Mean Diff.	95.00% CI of diff.	Below threshold?	Summary	Adjusted P Value
	WT vs. PPT1-ICV/IT	-1.78	-2.398 to -1.162	Yes	****	<0.0001
	WT vs. VEH-ICV/IT	-3.701	-4.319 to -3.083	Yes	****	<0.0001
	PPT1-ICV/IT vs. VEH-ICV/IT	-1.921	-2.539 to -1.303	Yes	****	<0.0001
	WT vs. PPT1-IT	-1.566	-2.942 to -0.1897	Yes	*	0.0236
	WT vs. VEH-IT	-4.678	-6.054 to -3.301	Yes	****	<0.0001
	PPT1-IT vs. VEH-IT	-3.112	-4.488 to -1.735	Yes	****	<0.0001

## Sheet: FIGURE S5
FIGURE No.	DESCRIPTION
FIGURE S5A	STORAGE MATERIAL (SCMAS) - ICV/IT & IT
	S1BF
	Bonferroni's multiple comparisons test	Mean Diff.	95.00% CI of diff.	Below threshold?	Summary	Adjusted P Value
	WT vs. PPT1-ICV/IT	-2.373	-4.196 to -0.5490	Yes	**	0.0096
	WT vs. VEH-ICV/IT	-5.186	-7.010 to -3.362	Yes	****	<0.0001
	PPT1-ICV/IT vs. VEH-ICV/IT	-2.813	-4.637 to -0.9896	Yes	**	0.0025
	WT vs. PPT1-IT	-2.447	-4.086 to -0.8082	Yes	**	0.0033
	WT vs. VEH-IT	-4.222	-5.861 to -2.584	Yes	****	<0.0001
	PPT1-IT vs. VEH-IT	-1.775	-3.414 to -0.1365	Yes	ns	0.0518
	VPM/VPL
	Bonferroni's multiple comparisons test	Mean Diff.	95.00% CI of diff.	Below threshold?	Summary	Adjusted P Value
	WT vs. PPT1-ICV/IT	-3.566	-5.906 to -1.225	Yes	**	0.0028
	WT vs. VEH-ICV/IT	-8.659	-11.00 to -6.319	Yes	****	<0.0001
	PPT1-ICV/IT vs. VEH-ICV/IT	-5.094	-7.434 to -2.753	Yes	****	<0.0001
	WT vs. PPT1-IT	-6.611	-8.102 to -5.119	Yes	****	<0.0001
	WT vs. VEH-IT	-8.036	-9.528 to -6.545	Yes	****	<0.0001
	PPT1-IT vs. VEH-IT	-1.425	-2.917 to 0.06626	No	ns	0.0635
	Spinal Cord Cervical
	Bonferroni's multiple comparisons test	Mean Diff.	95.00% CI of diff.	Below threshold?	Summary	Adjusted P Value
	WT vs. PPT1-ICV/IT	-6.17	-9.184 to -3.156	Yes	***	0.0002
	WT vs. VEH-ICV/IT	-14.15	-17.16 to -11.14	Yes	****	<0.0001
	PPT1-ICV/IT vs. VEH-ICV/IT	-7.98	-10.99 to -4.966	Yes	****	<0.0001
	WT vs. PPT1-IT	-2.996	-5.014 to -0.9790	Yes	**	0.0035
	WT vs. VEH-IT	-12.45	-14.47 to -10.44	Yes	****	<0.0001
	PPT1-IT vs. VEH-IT	-9.458	-11.48 to -7.441	Yes	****	<0.0001
	Spinal Cord Lumbar
	Bonferroni's multiple comparisons test	Mean Diff.	95.00% CI of diff.	Below threshold?	Summary	Adjusted P Value
	WT vs. PPT1-ICV/IT	-5.985	-7.849 to -4.120	Yes	****	<0.0001
	WT vs. VEH-ICV/IT	-12.03	-13.90 to -10.17	Yes	****	<0.0001
	PPT1-ICV/IT vs. VEH-ICV/IT	-6.049	-7.913 to -4.184	Yes	****	<0.0001
	WT vs. PPT1-IT	-2.072	-3.738 to -0.4056	Yes	*	0.0132
	WT vs. VEH-IT	-11.48	-13.15 to -9.814	Yes	****	<0.0001
	PPT1-IT vs. VEH-IT	-9.408	-11.07 to -7.742	Yes	****	<0.0001
FIGURE S5B	NEURON COUNTS - ICV/IT & IT
	S1BF
	Bonferroni's multiple comparisons test	Mean Diff.	95.00% CI of diff.	Below threshold?	Summary	Adjusted P Value
	WT vs. PPT1-ICV/IT	6832	3990 to 9674	Yes	****	<0.0001
	WT vs. VEH-ICV/IT	11973	9131 to 14814	Yes	****	<0.0001
	PPT1-ICV/IT vs. VEH-ICV/IT	5141	2299 to 7982	Yes	***	0.0006
	WT vs. PPT1-IT	6354	3005 to 9703	Yes	***	0.0004
	WT vs. VEH-IT	10311	6962 to 13660	Yes	****	<0.0001
	PPT1-IT vs. VEH-IT	3957	607.7 to 7306	Yes	*	0.0185
	VPM/VPL
	Bonferroni's multiple comparisons test	Mean Diff.	95.00% CI of diff.	Below threshold?	Summary	Adjusted P Value
	WT vs. PPT1-ICV/IT	12544	9891 to 15196	Yes	****	<0.0001
	WT vs. VEH-ICV/IT	13749	11097 to 16401	Yes	****	<0.0001
	PPT1-ICV/IT vs. VEH-ICV/IT	1206	-1447 to 3858	No	ns	>0.9999
	WT vs. PPT1-IT	11001	8065 to 13936	Yes	****	<0.0001
	WT vs. VEH-IT	15062	12127 to 17998	Yes	****	<0.0001
	PPT1-IT vs. VEH-IT	4062	1126 to 6997	Yes	*	0.0361
	Spinal Cord Cervical
	Bonferroni's multiple comparisons test	Mean Diff.	95.00% CI of diff.	Below threshold?	Summary	Adjusted P Value
	WT vs. PPT1-ICV/IT	22011	15746 to 28275	Yes	****	<0.0001
	WT vs. VEH-ICV/IT	32549	26285 to 38813	Yes	****	<0.0001
	PPT1-ICV/IT vs. VEH-ICV/IT	10539	4274 to 16803	Yes	**	0.0012
	WT vs. PPT1-IT	12941	7360 to 18522	Yes	****	<0.0001
	WT vs. VEH-IT	29926	24345 to 35507	Yes	****	<0.0001
	PPT1-IT vs. VEH-IT	16985	11404 to 22566	Yes	****	<0.0001
	Spinal Cord Lumbar
	Bonferroni's multiple comparisons test	Mean Diff.	95.00% CI of diff.	Below threshold?	Summary	Adjusted P Value
	WT vs. PPT1-ICV/IT	32590	24980 to 40200	Yes	****	<0.0001
	WT vs. VEH-ICV/IT	54005	46395 to 61615	Yes	****	<0.0001
	PPT1-ICV/IT vs. VEH-ICV/IT	21415	13805 to 29026	Yes	**	0.0016
	WT vs. PPT1-IT	41987	35492 to 48482	Yes	****	<0.0001
	WT vs. VEH-IT	52820	46325 to 59315	Yes	****	<0.0001
	PPT1-IT vs. VEH-IT	10833	4338 to 17328	Yes	**	0.0013
FIGURE S5B	CORTICAL THICKNESS - ICV/IT & IT
	S1BF
	Bonferroni's multiple comparisons test	Mean Diff.	95.00% CI of diff.	Below threshold?	Summary	Adjusted P Value
	WT vs. PPT1-ICV/IT	187	150.8 to 223.2	Yes	****	<0.0001
	WT vs. VEH-ICV/IT	240.1	203.9 to 276.4	Yes	****	<0.0001
	PPT1-ICV/IT vs. VEH-ICV/IT	53.15	16.91 to 89.38	Yes	**	0.0038
	WT vs. PPT1-IT	162.2	119.2 to 205.2	Yes	****	<0.0001
	WT vs. VEH-IT	267.1	224.1 to 310.1	Yes	****	<0.0001
	PPT1-IT vs. VEH-IT	104.9	61.89 to 147.9	Yes	****	<0.0001
